# Supplementary material for: Reticulated Retinoic Acid Synthesis is Implicated in the Pathogenesis of Dry Eye in Aqp5 Deficiency Mice
Source: Invest Ophthalmol Vis Sci. 2024 Jul 17;65(8):25. doi: 10.1167/iovs.65.8.25 (PMC11262545; doi:10.1167/iovs.65.8.25)
Supplement: Supplement 1 [file iovs-65-8-25_s001.xlsx]

## Sheet: up KO vs WT
Differentially expressed genes for: up_Ko_vs_Wt Fold Change cut-off: 2.00 P-value cut-off: 0.05
	Ko_vs_Wt up regulated genes
gene_name	log2FC	FDR	PValue
Ear5	12.1571	0.106822	0.0346465
Defb4	10.8682	0.000360117	9.49702e-06
Rgs5	10.6162	6.86201e-06	1.84316e-08
Sprr2h	10.0809	0.00139179	6.89111e-05
Gabrp	9.97878	1.19085e-05	5.01612e-08
Them5	9.93358	7.15658e-06	2.17434e-08
Gsdmc	9.84467	0.00255356	0.000167421
Htra4	9.75968	3.17067e-07	1.54846e-10
Abca12	9.60275	3.7776e-05	2.90567e-07
Chi3l4	9.44515	0.0996639	0.0314549
Klk13	9.34245	1.19668e-07	2.92212e-11
Cpa4	9.31711	8.04075e-06	2.84698e-08
Defb3	9.20128	0.0503954	0.0118407
Muc5ac	9.03986	0.0848042	0.0250411
Endou	9.0319	0.00320206	0.000233983
Sprr1b	9.01894	0.000129571	2.11984e-06
Sprr3	8.95398	2.4324e-07	1.03942e-10
Sox2	8.93681	5.27624e-07	3.22095e-10
Skint3	8.92665	2.00194e-06	2.93306e-09
Rptn	8.91129	0.000143025	2.46218e-06
Retnlg	8.86373	0.017776	0.00264888
Prss12	8.84743	0.000710754	2.61635e-05
Muc5b	8.74585	0.0308154	0.00584667
Sprr2a3	8.6827	0.050288	0.0117976
Lrg1	8.62168	0.00042677	1.21737e-05
Orm1	8.56978	0.000604661	2.04125e-05
Sprr2d	8.49099	0.0178348	0.0026609
Ephx4	8.38037	0.000513556	1.60202e-05
Mmrn2	8.36573	0.00042314	1.19116e-05
B4galnt3	8.28117	1.24346e-05	5.58409e-08
Slc16a14	8.2471	0.000409965	1.1425e-05
Sprr2j-ps	8.23094	0.00161843	8.60901e-05
Csn1s1	8.23042	0.00161843	8.61532e-05
Sprr2f	8.14828	0.00433759	0.00035491
Lrrc15	8.12742	0.00134559	6.57966e-05
Fgr	8.0256	0.00187479	0.00010515
Cldn5	8.00203	0.000953307	3.95732e-05
Krtdap	7.99421	0.00203513	0.000118754
Sprr2k	7.98908	0.000222621	4.85684e-06
Sdr16c5	7.92897	0.0126864	0.00164882
Reg3g	7.89428	0.00449393	0.000372277
Pou3f1	7.86978	0.00427234	0.000347139
Uox	7.86323	0.0123329	0.00158178
Fam167a	7.835	3.79353e-06	8.10533e-09
Pla2g4d	7.82072	0.00222562	0.000133342
Lor	7.7894	0.00704128	0.000701822
Gsdmc2	7.75686	0.00356784	0.000268522
Sprr2e	7.70372	0.0359334	0.00730658
Mcpt4	7.69662	0.00293903	0.000205962
Spink14	7.65528	0.00150334	7.83744e-05
Serpinb3b	7.60897	0.000254559	6.02948e-06
Tdh	7.60872	0.000379686	1.03376e-05
Mmp8	7.59345	0.0027167	0.000182297
Ptprz1	7.57941	8.7345e-06	3.3059e-08
Gm5494	7.53706	0.000412902	1.15444e-05
Trem1	7.52172	0.0132071	0.00174068
Lmo1	7.51257	8.49138e-05	1.13004e-06
Gp2	7.50562	0.0434083	0.00954324
Chst1	7.48181	0.00231418	0.00014212
Gpx2	7.42089	0.000181202	3.55081e-06
Lce3b	7.41486	0.000444905	1.28805e-05
Sgpp2	7.4094	0.000245998	5.67652e-06
Defb14	7.39868	0.000463862	1.36125e-05
Eltd1	7.38367	0.00265577	0.000176392
Plvap	7.37926	5.00751e-05	4.55479e-07
Darc	7.34577	0.00251698	0.000163481
Myct1	7.22455	0.00293903	0.00020615
Igfbp3	7.19632	0.00399687	0.000314752
Serpinb12	7.19594	0.0988677	0.0310889
Epha7	7.17583	4.96804e-05	4.48855e-07
Alox12b	7.17291	0.000219155	4.7494e-06
Cd163l1	7.14008	0.003347	0.000247638
Osm	7.1342	0.00773538	0.000800461
Slc26a9	7.12795	0.000372923	1.00396e-05
Dhrs9	7.12628	2.06856e-05	1.19964e-07
Eya1	7.11083	5.79882e-05	6.01795e-07
C130074G19Rik	7.08667	9.59363e-05	1.34813e-06
Serpinb3c	7.08344	0.0404344	0.00863752
Ttpa	7.06101	0.034719	0.00695991
Ccl11	7.05676	0.00509931	0.000440231
Dmkn	7.02421	0.00559582	0.000504569
Lrrc2	7.00621	0.0104235	0.00124846
Emcn	6.98043	0.000116275	1.83842e-06
Nell1	6.97649	0.000130616	2.14825e-06
Klk7	6.94813	6.87399e-05	7.84712e-07
Samsn1	6.92805	0.00907673	0.00101622
Calm4	6.91664	6.07906e-06	1.52153e-08
Ucp1	6.85689	0.00935709	0.00106294
Hbb-bt	6.83842	0.00904488	0.00100845
Erich2	6.83497	0.0132071	0.00174028
Klk12	6.82019	0.00259336	0.000170347
Gm5494	6.81989	0.00617352	0.000583396
Spink12	6.81987	0.0150159	0.002068
Ccm2l	6.81761	0.00650992	0.000629492
Ly6d	6.80372	2.42481e-05	1.46545e-07
Lce1a1	6.79267	0.0471879	0.0107323
Calcb	6.74908	0.000514817	1.61224e-05
Aloxe3	6.71922	3.7776e-05	2.90291e-07
Pitx1	6.71444	5.27624e-07	3.0885e-10
Dapk2	6.7113	6.44978e-05	7.26715e-07
Tpsb2	6.67955	0.00793973	0.000839014
Klk14	6.67361	0.00226409	0.000137003
Sdr16c6	6.67008	0.000507278	1.56997e-05
Ugt8a	6.65786	0.0127865	0.00167041
Blk	6.62104	0.0158468	0.00225891
Gm2237	6.61546	0.00817932	0.000878799
Kcnq5	6.55156	1.2367e-06	9.88611e-10
Ajap1	6.55102	0.0174267	0.00257874
Krt17	6.54812	0.00146174	7.52246e-05
Sox18	6.54327	0.00928713	0.00105168
Sprr2b	6.54	0.0447324	0.00994266
Crisp1	6.51986	6.14361e-05	6.6758e-07
Pdcd1	6.49549	0.0140576	0.00189569
Kcnj16	6.48849	0.0235607	0.00399414
Crabp2	6.48301	0.000268487	6.48783e-06
Pilrb2	6.48059	0.0144871	0.00197483
Wdr72	6.46041	7.52182e-05	9.27542e-07
Tas1r2	6.44162	0.0215735	0.00350001
Pcp4l1	6.43697	0.0144333	0.00196661
Serpinb3a	6.32231	8.95161e-08	1.63939e-11
Kctd14	6.31239	3.19148e-06	5.84485e-09
Arhgef15	6.3008	0.000622815	2.16337e-05
Ptgs2	6.29806	0.025132	0.00435454
Mcpt2	6.29322	0.00112912	5.12827e-05
2310005G13Rik	6.29116	0.030843	0.00586131
A230065H16Rik	6.28369	0.0324149	0.00627481
Dennd5b	6.27347	0.000361352	9.55165e-06
Atp6v0a4	6.24712	0.000116275	1.82914e-06
Irg1	6.24441	0.0103256	0.00123168
Tnfsf9	6.24271	0.00209322	0.000123029
Ly6c2	6.2424	0.0175043	0.00259826
Pla2g4e	6.23676	0.0175371	0.00260685
Chi3l3	6.23304	0.00485867	0.000413763
Ctla2a	6.23256	0.000265642	6.37307e-06
Hp	6.23206	0.0021561	0.000128858
Serpinb2	6.22178	0.000735101	2.77778e-05
Mt4	6.20265	0.010572	0.00127786
Sell	6.19066	0.00193659	0.000110892
Sprr1a	6.17199	0.00726373	0.000733867
Tspan18	6.16617	0.0217313	0.0035341
Fabp4	6.16442	0.00139179	6.89905e-05
Pf4	6.15904	0.0280713	0.00514952
Traf3ip3	6.13516	0.0245754	0.00422468
Lce1e	6.13288	0.0264825	0.00469317
Nr4a1	6.11773	0.00014974	2.62349e-06
Gpr37	6.11766	0.0196404	0.00305619
Chst3	6.11547	0.0226924	0.00378117
Sirpb1b	6.10489	0.0404344	0.00863929
Arg2	6.09414	0.000565915	1.86209e-05
Car12	6.06939	0.0016771	9.05048e-05
Lce1f	6.06086	0.0528019	0.0126388
Fpr2	6.05337	0.0534811	0.0128698
Cmtm8	6.05039	0.0203142	0.00320816
Galnt15	6.02828	0.00142267	7.14767e-05
Hba-a2	6.01884	0.0502339	0.0117807
Prss35	5.99652	0.000227696	5.02304e-06
Plekhg4	5.98912	0.0329143	0.00644784
Gm5689	5.9826	0.0334351	0.00661109
Mmp9	5.97374	0.000871866	3.49683e-05
Cma2	5.96682	0.0561928	0.0138346
Sirpb1c	5.94548	0.0363314	0.00740778
Klf8	5.93148	0.0215486	0.00349002
Elovl4	5.92564	0.00215547	0.000128689
Gm19345	5.91724	0.0256263	0.0044726
Vstm2b	5.90768	0.028748	0.00530876
Tgm3	5.90707	0.000467763	1.3935e-05
Nova2	5.90236	0.0225927	0.00375695
Slc6a2	5.86928	0.0350806	0.00707733
Cdh5	5.86498	0.000107952	1.64092e-06
Il13ra2	5.85954	0.0662346	0.0175762
Tph1	5.85714	0.0265798	0.00472539
Gpihbp1	5.85127	0.0363646	0.00743675
Il17a	5.84995	0.0286922	0.0052916
Soat2	5.84472	0.0554375	0.0135821
Kng2	5.83713	0.0365998	0.00751389
Lhfpl1	5.82632	5.76679e-05	5.77348e-07
Sele	5.82022	0.0241523	0.00412865
Cxcr4	5.82021	0.000463862	1.35576e-05
Sprr2i	5.81303	0.0261462	0.00460165
Krt76	5.7781	1.2367e-06	1.05695e-09
Flt3	5.77131	0.0293506	0.00545441
Egfl7	5.76249	3.87409e-05	3.07403e-07
Cma1	5.73611	0.0425706	0.00929584
Mefv	5.72576	0.0264161	0.00467172
Robo4	5.71757	0.000520699	1.64337e-05
Grip2	5.71395	0.005568	0.000499322
Slco1a4	5.70332	0.0331671	0.00651589
Tal1	5.68652	0.0377669	0.00784341
C2cd4b	5.68506	0.0318665	0.0061283
Ccl12	5.67434	0.0565753	0.0140105
Lce1d	5.67199	0.0614767	0.0157323
Lrmp	5.6569	1.96026e-05	1.06503e-07
Ccr7	5.64859	0.0685013	0.0184457
Serpinb3d	5.64802	0.00547031	0.00048622
Tnfsf8	5.64723	0.0340063	0.00677593
Fgd5	5.64015	0.00294585	0.000206808
Gpr183	5.63772	0.0306747	0.00581061
Pglyrp3	5.62059	0.000116929	1.85591e-06
Cd300lg	5.60131	0.0625936	0.0161576
Scgb1c1	5.60131	0.0625936	0.0161576
Dio1	5.59989	0.0648186	0.0170663
Glycam1	5.59963	0.0639427	0.0167186
Gpr182	5.59345	0.0363934	0.00745187
Sbsn	5.59211	5.16621e-05	4.82529e-07
Crct1	5.58885	0.0228263	0.0038151
Tek	5.58837	0.0054202	0.000480773
Hbb-bs	5.58648	0.000684176	2.48093e-05
Ccl3	5.58633	0.00384978	0.000297059
Lce3d	5.57538	0.00877917	0.000968973
Hspb8	5.57063	2.80221e-06	4.62676e-09
Tgm6	5.56702	0.0680769	0.0182899
Sox17	5.554	0.0333132	0.00657074
Fut9	5.53777	1.26399e-06	1.38892e-09
Cxcr2	5.53537	0.00130943	6.30837e-05
Tnfaip2	5.53431	0.0023685	0.000148203
Hnf4g	5.53079	0.0389548	0.00816383
Adcy4	5.52956	0.00143639	7.30427e-05
Bpifc	5.52837	0.00208503	0.000122319
Bhlhe22	5.51378	1.26399e-06	1.19892e-09
Hsd11b1	5.47858	0.0401051	0.00850774
Clrn3	5.47166	0.0716676	0.0196439
Pi16	5.44049	0.0352779	0.00713762
Olfr1511	5.43872	0.0441938	0.00978898
Nlrp12	5.43256	0.0846043	0.0249076
Wfdc12	5.42729	0.00702843	0.00069851
Ano1	5.41878	0.000113445	1.75213e-06
Fam167b	5.41421	0.0461833	0.0104174
Tarm1	5.40929	0.0560103	0.0137726
Lce3f	5.3982	0.00937736	0.00107133
Gfra2	5.39667	0.0729705	0.0201251
Krt10	5.39005	8.62225e-08	1.05271e-11
Khdc3	5.38402	0.0528253	0.0126573
Nipal1	5.37208	1.65005e-07	5.03647e-11
Emilin2	5.36408	0.00210383	0.000124065
Ighg2c	5.36401	0.0525545	0.0125635
Krt33b	5.36036	0.0435825	0.00960425
Ffar2	5.3567	0.0392405	0.00824288
Tex15	5.3423	0.00240249	0.000151063
P2rx5	5.33099	0.0601999	0.0152919
Cadm3	5.33099	0.0601999	0.0152919
Egr3	5.32914	0.0443221	0.00982485
Cdh9	5.32053	0.098832	0.0310696
Lce1l	5.30876	0.0497666	0.0116054
Klhl6	5.29846	0.0273512	0.00494589
Csf2rb	5.27729	0.000679923	2.4572e-05
S100a8	5.27587	0.110439	0.0364198
Gm3636	5.2728	0.00663468	0.000648019
Nkain1	5.26324	0.0551166	0.013462
Gm94	5.25818	0.00635135	0.000606404
Flt1	5.24533	0.000152014	2.70392e-06
Ngp	5.24195	0.0447769	0.00996074
Cndp1	5.2407	0.000167134	3.15271e-06
Degs2	5.24006	0.0892267	0.0268971
Cass4	5.23035	0.0990849	0.0311875
Npy1r	5.22639	0.0445139	0.00988051
Tril	5.19883	0.00128284	6.119e-05
Atp12a	5.19693	0.0838056	0.024516
Ildr2	5.19503	0.0542346	0.0131506
Slain1	5.19503	0.0542346	0.0131506
Abcb11	5.19171	0.00703634	0.000700155
Lrat	5.19088	0.00917888	0.00103114
Cyp2d40	5.17328	0.0802376	0.0230461
Hk3	5.16459	0.0637161	0.0166243
St3gal6	5.16099	0.00369153	0.000281918
Krt24	5.15436	0.00593169	0.000549628
Hc	5.14613	0.0861382	0.0256085
Wscd1	5.14011	0.086084	0.0255714
Rnase1	5.13776	0.00181124	0.000100162
Prkd1	5.11358	0.00167279	8.98722e-05
Heyl	5.11316	0.084664	0.0249532
Slc9a2	5.1112	0.00793973	0.000839971
Klf12	5.10974	0.00426996	0.000346186
0610040J01Rik	5.10943	0.000161998	2.97671e-06
Tnfsf14	5.1071	0.0590675	0.014903
Slc34a1	5.103	0.0778214	0.0220623
Arhgdig	5.09675	0.0679617	0.0182423
Cd300lf	5.09172	0.00267676	0.000178603
Tusc5	5.08832	0.0524201	0.0125139
Spock1	5.08636	0.0946903	0.0292938
Cplx3	5.07574	0.0586426	0.014758
Ccdc3	5.06561	1.2367e-06	1.01721e-09
Otop3	5.06036	0.000802051	3.114e-05
Ldb2	5.05608	0.0122802	0.00156979
Cd3d	5.05262	0.0774721	0.0219285
Cyyr1	5.05262	0.0774721	0.0219285
Sprr2a1	5.04959	0.098726	0.0309781
Unc45b	5.0409	0.0119258	0.00150046
Obsl1	5.04067	0.0011713	5.41796e-05
Nfe2	5.03172	0.0932266	0.0285873
Tnfrsf9	5.02979	0.00506929	0.000436651
Cnr2	5.02083	0.0921688	0.0281891
Gimap6	5.01328	0.000323419	8.21331e-06
Iglon5	5.01193	0.0689164	0.0185869
G430095P16Rik	5.00991	0.093167	0.028557
Creb3l3	5.00991	0.093167	0.028557
Glipr2	4.98259	0.0123486	0.00158607
Runx3	4.97987	0.011941	0.00150329
Sptssb	4.97669	6.25897e-07	4.20296e-10
S1pr1	4.9761	0.00320195	0.000233388
Ebf3	4.9713	0.0041871	0.000335253
Sh3kbp1	4.97029	0.0833901	0.0243181
Il19	4.96895	0.0484753	0.0111652
Myoc	4.95746	2.5246e-05	1.572e-07
Paqr9	4.95689	0.0680938	0.0182986
She	4.95454	0.0595859	0.0150879
Klk8	4.94651	0.000214525	4.63596e-06
Gm9733	4.94343	0.0657542	0.0174009
Krt4	4.92816	8.62225e-08	7.02401e-12
Pgbd5	4.92315	0.0830177	0.0241841
Nfasc	4.91965	0.0114592	0.00141868
Trem3	4.90618	0.119702	0.0408311
Anxa10	4.9016	0.109466	0.0359252
Dynap	4.892	0.000130616	2.17784e-06
Abca6	4.87828	0.101716	0.0324191
Lce1g	4.87118	0.0758859	0.0212773
Robo2	4.85682	0.000268487	6.4905e-06
Hcn1	4.85483	0.104018	0.0334577
Nts	4.85483	0.104018	0.0334577
Car2	4.85352	2.38307e-05	1.42568e-07
Scn7a	4.83798	0.0742085	0.0205669
Idi2	4.83126	0.119999	0.0409642
Txk	4.83079	0.101663	0.032396
Pik3ap1	4.82748	0.0079966	0.000847451
Il17d	4.82407	0.0896987	0.0271544
Pcdhb13	4.81686	0.0798392	0.022878
Rgcc	4.808	0.0203024	0.00319633
Hba-a1	4.8068	0.0174153	0.00257492
BC035044	4.80242	0.0735761	0.0203467
Lin7a	4.79984	0.0796986	0.0228183
Crisp3	4.78065	0.0895484	0.0270214
Sult2b1	4.76788	8.24562e-05	1.07996e-06
Stc1	4.76266	0.00329845	0.000242032
Klk9	4.7576	4.61989e-05	4.06119e-07
Fcgr2b	4.75612	0.00110754	4.95941e-05
Skint6	4.75077	0.00267038	0.000177526
A530064D06Rik	4.74491	0.129346	0.0457657
Apof	4.73791	0.0796061	0.022724
Tfpi2	4.73726	0.129413	0.0458021
1110002E22Rik	4.73234	0.119342	0.0406234
Hpn	4.73094	0.00917888	0.00103158
Gpr83	4.72467	0.098832	0.0310623
Ptger2	4.72467	0.098832	0.0310623
Tubb3	4.71557	0.000134327	2.27145e-06
Mrgpra2a	4.70712	0.113043	0.0375339
Ndufa5	4.70712	0.113043	0.0375339
Pcdhb10	4.70712	0.113043	0.0375339
Nhlh1	4.70712	0.113043	0.0375339
Fam20a	4.69887	2.74566e-05	1.75993e-07
Gm5483	4.69242	0.0521752	0.0124187
Selp	4.68847	0.000183066	3.63267e-06
Fpr1	4.68392	0.0844872	0.0248179
Aox4	4.68014	0.00402672	0.000318086
Lpar3	4.67968	0.00420069	0.000336958
Akr1d1	4.67401	0.0880867	0.0264405
Pi15	4.67248	0.0319658	0.00616724
Il27	4.65561	0.114513	0.0382454
St3gal4	4.65557	1.74083e-07	6.37627e-11
Agrp	4.6485	0.129756	0.0459741
Cd4	4.64362	0.00602402	0.000563385
Rnf165	4.63784	0.0838079	0.0245269
Slc9a3	4.63784	0.0838079	0.0245269
A630023A22Rik	4.63028	0.0293506	0.00545587
Fndc7	4.63	0.0875158	0.026214
Cacna1h	4.63	0.0875158	0.026214
Smim3	4.62136	4.24112e-05	3.52111e-07
1810033B17Rik	4.61385	0.0437345	0.00964877
Trim15	4.60238	0.00141713	7.08693e-05
Acr	4.6014	0.130002	0.0460872
Cfh	4.59188	0.00685804	0.000675714
Atp10a	4.59084	6.14465e-05	6.75195e-07
Gngt2	4.58988	0.023376	0.00394
5430427O19Rik	4.58584	0.0213867	0.00344804
Il1b	4.58261	0.000367069	9.79239e-06
Clec14a	4.56067	0.00115446	5.31385e-05
Gpx3	4.55051	0.000704693	2.58049e-05
Crnn	4.54901	7.4229e-05	8.77893e-07
Klk10	4.53769	8.04075e-06	2.83e-08
Gpr114	4.53427	0.0126798	0.0016472
Tspan8	4.53235	0.000802611	3.12107e-05
Rdh12	4.532	7.35287e-06	2.3341e-08
Gm8251	4.52962	0.0234481	0.00396386
Plagl1	4.51857	0.000113641	1.76208e-06
Lrfn3	4.5184	0.00784703	0.000820523
Nsg1	4.51488	0.0331483	0.00650986
Il10	4.49991	0.131453	0.0468403
Npbwr1	4.49145	0.0991684	0.0312305
Cd37	4.49058	0.0315608	0.0060459
Pde1a	4.48093	0.00127167	6.03966e-05
Srms	4.47874	0.0335911	0.0066645
Matk	4.47763	0.108925	0.0357143
Plch1	4.47763	0.108925	0.0357143
Rnf133	4.47763	0.108925	0.0357143
Ces1f	4.47763	0.108925	0.0357143
Nat8l	4.47456	0.000100029	1.44876e-06
Slc43a1	4.47448	0.0904308	0.0274754
Meox1	4.46908	0.0487678	0.0112624
Dpf3	4.46597	0.0989025	0.0311059
Wfdc17	4.46012	0.0186339	0.00283323
Stra6	4.4527	0.0554375	0.0135844
D130058E05Rik	4.4521	0.0987755	0.0310057
Kcna6	4.4521	0.0987755	0.0310057
Atf3	4.45149	0.00727144	0.000735089
Sema3g	4.44356	0.108689	0.0355906
Btla	4.44356	0.108689	0.0355906
H2-M9	4.44356	0.108689	0.0355906
5830411N06Rik	4.44116	0.0269555	0.00483613
Pinlyp	4.43048	8.13929e-05	1.047e-06
Mmp3	4.42863	0.000130616	2.18477e-06
Cd247	4.42453	0.00935709	0.00106303
Slc40a1	4.42305	0.000184593	3.74121e-06
Skint1	4.42284	0.00656635	0.000637354
Ptk6	4.42228	0.00613278	0.000576176
Prr7	4.41167	0.0155272	0.00218012
Sybu	4.39577	0.00340844	0.000253017
Serpine2	4.3938	6.6006e-06	1.70581e-08
Snx20	4.38598	0.0381369	0.00794587
Eomes	4.37337	0.00737299	0.000748956
Mcpt1	4.37286	0.00106055	4.61615e-05
Lypd5	4.35798	0.00277003	0.000187532
2300002M23Rik	4.35471	0.000163827	3.03032e-06
Moxd1	4.35426	1.55984e-05	7.71301e-08
Mfsd7c	4.32667	0.0564751	0.0139766
Pdlim4	4.31929	0.0186006	0.00282071
Kirrel3	4.31225	0.123159	0.0427873
Dusp4	4.30705	0.00629863	0.000600521
Gas7	4.29943	0.000985621	4.16366e-05
Ptprb	4.29	0.000100029	1.45332e-06
Slc11a1	4.27992	0.0209983	0.00336618
Zfp819	4.26702	0.122784	0.0425521
Six3	4.26702	0.122784	0.0425521
Cd28	4.26702	0.122784	0.0425521
Lrp2	4.26702	0.122784	0.0425521
Bglap3	4.26663	0.000107512	1.6173e-06
Rps6ka6	4.26021	0.000164354	3.07017e-06
Apoa1	4.25768	0.114149	0.0380614
Cxcl5	4.24215	0.000239386	5.45335e-06
Clec4e	4.23938	0.0178022	0.00265387
Col6a5	4.23897	0.1227	0.0424406
Stmn2	4.23897	0.1227	0.0424406
Atp6v1c2	4.22669	0.000164354	3.0619e-06
Stc2	4.21897	0.0139043	0.00186448
F10	4.21699	0.0746856	0.0207858
Nlrp10	4.21509	0.00537878	0.000476115
Rassf10	4.20141	0.00505398	0.000435023
Cytip	4.19618	0.00546089	0.000484843
Nupr1	4.19561	7.15658e-06	2.2281e-08
Cnfn	4.19243	0.0975289	0.0304536
4833423E24Rik	4.18192	0.00136234	6.71981e-05
Eif4e3	4.18101	0.00031965	8.05906e-06
Neurl3	4.17836	0.00286913	0.000197315
2610305D13Rik	4.16909	0.0424461	0.00924533
Lipn	4.16534	0.00980707	0.00114708
Strc	4.16479	0.0466346	0.0105761
Podxl	4.16155	0.00380791	0.000292684
Fam71d	4.15401	0.0231778	0.00388396
Prkg2	4.14202	8.40678e-05	1.11365e-06
Gcnt2	4.14184	0.00130337	6.25389e-05
Stxbp6	4.12195	0.000492727	1.49794e-05
Cd7	4.10717	0.0610457	0.015581
Chad	4.10491	0.0604816	0.0154101
Tlr13	4.1031	0.00311081	0.000223706
Ms4a6d	4.10136	0.012609	0.00163491
Tacr1	4.09153	0.0220915	0.003621
Cidea	4.09138	3.4864e-05	2.51142e-07
Hhex	4.0851	0.0873628	0.0261241
Gnai1	4.07471	0.0153513	0.00214511
Ms4a4b	4.06631	0.0612861	0.0156573
Il2ra	4.06376	0.0196571	0.00305998
Aipl1	4.06122	0.0173842	0.0025682
Cldn20	4.05953	0.0538169	0.0129902
Cyp4b1	4.05498	0.0031752	0.000230275
Scgb2b27	4.05062	0.105889	0.0342341
Cd177	4.04939	0.0356107	0.00722387
Gpr3	4.03676	0.136099	0.0492766
Gabrb3	4.0264	0.136003	0.0492255
Rasd2	4.0264	0.136003	0.0492255
Clec2e	4.02244	0.0918434	0.028084
Lyve1	4.02059	0.0540869	0.0130851
Slc28a2	4.01793	0.0410861	0.00883399
Isl1	4.00974	0.135779	0.0490865
Dpysl5	4.00668	0.0220455	0.00360512
Serpinb1b	4.0063	0.0582612	0.0146077
Srrm4	3.95513	0.0420852	0.00914102
Gem	3.95259	0.0634068	0.0164855
Kif26b	3.95176	0.0263978	0.00466365
Kcnh4	3.95099	0.122613	0.0423582
Itgal	3.94908	0.00548378	0.000488756
Cd52	3.94904	0.00478759	0.000405371
Ccr2	3.94875	0.0231978	0.00389103
Mgst1	3.94547	3.2829e-06	6.38919e-09
Lax1	3.93464	0.0263529	0.0046525
Gm1123	3.93389	0.00251698	0.000163293
Dpf1	3.92963	0.0585437	0.0147137
Has3	3.92118	0.000321205	8.13749e-06
Slpi	3.91172	0.0107849	0.00131084
Slco1a6	3.9016	0.0555406	0.0136232
Ecscr	3.89997	0.0321133	0.0062027
Mgat5b	3.89871	0.00146174	7.53133e-05
Srgn	3.89846	0.00212416	0.000126215
Fhl2	3.87925	0.00042314	1.1934e-05
Nckap5l	3.87584	0.000789508	3.03638e-05
Syt15	3.87238	0.0254761	0.00443193
Adamts1	3.86812	0.000164664	3.086e-06
Cd300lb	3.86117	0.11301	0.0374897
Ablim3	3.85818	1.39778e-05	6.74104e-08
Lhx6	3.8511	0.0718133	0.0196927
Bst1	3.8452	0.0570735	0.0141665
Clec4a3	3.82529	0.0610345	0.0155744
Msn	3.81991	7.75508e-05	9.6104e-07
Nipal4	3.81736	0.000480855	1.45304e-05
Plk3	3.80893	0.00272755	0.000183324
Nkx2-6	3.80846	0.106226	0.0343755
Barx2	3.8079	0.000222621	4.87888e-06
Fam83e	3.80598	6.07906e-06	1.49282e-08
Apobr	3.80591	0.000373961	1.00918e-05
Ifitm6	3.79765	0.0120889	0.00153131
Lgals7	3.79736	0.00105706	4.58279e-05
Grap	3.78903	0.0800599	0.0229683
Tlr8	3.78308	0.0965352	0.0300667
Dusp8	3.77914	7.52182e-05	9.25733e-07
Ina	3.76316	0.0636187	0.0165717
2610203C22Rik	3.76027	0.108064	0.0352605
Abca4	3.75215	0.0221017	0.00362403
Cplx1	3.74198	0.0482218	0.0110908
Smtnl2	3.73732	0.00961327	0.00111385
Fosb	3.73142	0.000171494	3.26635e-06
Lrrc17	3.72088	0.070684	0.0192837
Hdc	3.71808	0.0286922	0.00529286
Gm21807	3.71665	0.0562726	0.0138783
Fam13c	3.71486	0.0515798	0.0122059
Pecam1	3.71437	0.00316357	0.000229239
Ndnf	3.70779	0.00230879	0.000141594
Rnf144a	3.6711	0.0493035	0.0114493
Cyp4f39	3.66084	5.51407e-06	1.27913e-08
Dlgap3	3.64959	0.0363475	0.00743103
Egr2	3.64871	0.0213239	0.00343141
Dennd1c	3.62873	0.0182789	0.00275506
Actn1	3.62795	0.000109354	1.67559e-06
Ccr1	3.62759	0.0195623	0.00303568
Slc10a6	3.6225	0.0123363	0.00158299
Tnfrsf26	3.61951	0.0143925	0.00195929
Sema7a	3.61946	0.00397093	0.000310805
Susd2	3.61855	3.77722e-05	2.85926e-07
Sptlc3	3.61592	0.00649149	0.000625656
Cd93	3.61437	0.016344	0.00235727
Cd38	3.61314	0.0265798	0.00472217
Ace	3.6127	0.00410696	0.000325177
Sfrp2	3.60663	0.020509	0.0032579
Alox5ap	3.60641	0.00736262	0.000747453
Aspn	3.60475	0.0223811	0.00370299
Klk6	3.60415	0.00170712	9.25417e-05
Il2rb	3.59743	0.0233489	0.00392743
Impdh1	3.59402	5.20058e-05	4.89844e-07
C1qtnf6	3.58438	0.0338271	0.00672371
Nfil3	3.58217	0.00175325	9.55775e-05
Rftn1	3.57978	0.0305856	0.00577879
Ly6c1	3.55944	0.000175257	3.34891e-06
Ncf1	3.55086	0.0234945	0.00397587
Gm5459	3.54375	0.062636	0.0161819
Cdsn	3.54151	0.107985	0.0352215
Dll4	3.52937	0.0219357	0.00357671
Ednra	3.5196	0.000224386	4.93125e-06
Kctd4	3.51263	0.00802418	0.000853737
2010109I03Rik	3.50994	0.000302035	7.5965e-06
Fbxl2	3.50782	0.089701	0.0271605
Ppp1r16b	3.49478	0.0338964	0.00673955
Krt16	3.49076	0.0922623	0.028229
Gsdma	3.48785	0.0154737	0.00216884
Foxn1	3.4877	0.000363457	9.65167e-06
Ltbp1	3.48707	1.77856e-05	9.44601e-08
Hey1	3.4857	0.0634068	0.0164799
Rassf2	3.48539	0.0197213	0.0030753
Lepr	3.48084	0.0295055	0.00549563
Alox15	3.47678	0.00127487	6.06263e-05
Trpv2	3.4741	0.0792792	0.0225772
Ramp3	3.47153	0.121642	0.0418369
Sorcs2	3.47107	0.000716111	2.65356e-05
Bmp2	3.46712	0.00226524	0.000137396
Kcnj14	3.46501	0.0993791	0.0313225
4921536K21Rik	3.46128	0.0430816	0.00943109
Acer1	3.46005	0.00289148	0.000200548
Gpr171	3.45356	0.0444857	0.00987054
Shroom1	3.45197	0.0961331	0.0299004
Gsdmc4	3.44978	0.0978792	0.0305869
P2ry10	3.44101	0.0417761	0.00905605
Sema6b	3.43579	0.0264285	0.00467677
Tbc1d9	3.43545	0.000152337	2.75639e-06
Csf2rb2	3.43419	0.0132813	0.00175613
Galnt6	3.43151	0.0519032	0.01233
Tigit	3.43098	0.0264161	0.00466919
Eva1c	3.4303	0.000494387	1.50902e-05
Tshz3	3.42933	3.26736e-05	2.23396e-07
Stfa2l1	3.42395	0.0855743	0.025352
Il2rg	3.42041	0.00783386	0.00081777
Nfam1	3.41109	0.0326412	0.00634451
Pnpla1	3.40071	0.000345354	9.04444e-06
Ptafr	3.39936	0.0205318	0.00326759
Itpka	3.38998	0.0638172	0.0166663
Pax9	3.3898	0.0796061	0.0227323
Trpc6	3.3807	0.120601	0.0413024
Kcnj2	3.37878	0.0158468	0.00225981
Socs3	3.37844	0.000234026	5.28238e-06
Cd200	3.37494	0.0221412	0.00363861
Vegfc	3.37308	0.122021	0.0420121
Fam20c	3.37057	1.1476e-05	4.69379e-08
Ccdc88b	3.36834	0.000135572	2.3085e-06
Btk	3.36533	0.107662	0.0350308
Sncg	3.36254	0.00537878	0.000475904
G0s2	3.3593	0.133113	0.04772
Flrt2	3.35472	2.77133e-06	4.39867e-09
Casq2	3.3545	0.0297686	0.00556629
Tnfrsf1b	3.3493	0.00689267	0.00068123
Hpgd	3.34305	0.000444905	1.29009e-05
Slc7a11	3.33934	0.00993481	0.00116809
Dse	3.33363	5.77045e-05	5.81237e-07
Rundc3b	3.32696	0.113156	0.0376128
Col18a1	3.32599	7.52182e-05	9.11179e-07
Opn3	3.32578	0.13099	0.0465634
Arhgap9	3.3247	0.0521804	0.0124266
Ip6k3	3.32285	0.120665	0.0413317
BC021614	3.32127	0.0202749	0.00318711
Dtx1	3.31438	0.133086	0.0476984
Stard5	3.30835	8.35083e-06	3.05872e-08
H2-M2	3.30132	0.0309542	0.00589818
Gm6377	3.29317	0.0528134	0.0126512
Cpa3	3.29274	0.0992994	0.0312853
Steap4	3.28925	1.15717e-05	4.8036e-08
Slc16a3	3.2885	0.00409088	0.000323654
Mroh2a	3.27311	0.0319658	0.00616836
Irx1	3.26988	0.0915667	0.0279727
Six4	3.26854	0.0369233	0.00761411
9130230L23Rik	3.26583	0.00148017	7.67146e-05
Kcnj12	3.26331	0.131912	0.0470764
Ebi3	3.25953	0.0290842	0.00539569
Dnase1l3	3.253	0.00211667	0.000125339
Ptger4	3.25159	1.96783e-05	1.11376e-07
F13a1	3.24775	0.0471879	0.0107362
Cd101	3.24533	0.0796808	0.0227958
Slc6a19	3.2359	0.100147	0.0317002
Asic1	3.21841	5.45602e-06	1.23236e-08
Clec5a	3.21674	0.0642403	0.0168395
Sox11	3.21619	0.123025	0.0426956
Pex5l	3.21527	0.137636	0.0499174
Slc7a6	3.20081	0.000251082	5.90113e-06
Nt5e	3.19922	3.2829e-06	6.52878e-09
Pappa	3.19681	0.0264905	0.0046987
Lce3e	3.19254	0.0399002	0.00843016
Fam71a	3.18787	0.107065	0.0347582
Adam8	3.18599	0.000107512	1.62544e-06
Foxp2	3.1832	0.00284658	0.000194974
Gm5919	3.1758	0.0556918	0.0136705
Pcdhb15	3.17544	0.107827	0.0351501
Rtn2	3.17515	0.0158468	0.00225965
Slc9a4	3.17398	0.0121815	0.00155276
Aadac	3.17358	8.97376e-06	3.50602e-08
Adcy3	3.17206	0.0001281	2.08795e-06
Csf3	3.16731	0.000857615	3.39779e-05
Aim2	3.16538	0.0207763	0.00331539
Fabp5	3.16378	5.82205e-05	6.079e-07
Fbxo34	3.15947	0.0718402	0.0197086
Sh2b2	3.15689	0.0441381	0.00977285
Lce3c	3.15135	0.0162009	0.00232804
Sema6a	3.13061	0.0285756	0.00526123
Coro1a	3.11861	0.00046396	1.368e-05
Cftr	3.11671	0.00113406	5.17841e-05
Grrp1	3.11567	0.0526951	0.0126036
Pcdh17	3.09776	0.0872832	0.0260837
Gimap4	3.07797	0.0398129	0.00840442
Apcdd1	3.07647	0.000853262	3.35971e-05
Tead4	3.06877	7.4229e-05	8.79094e-07
Krt14	3.06793	0.068998	0.0186169
Slc16a6	3.06749	1.24346e-05	5.66335e-08
Adssl1	3.05899	0.0582749	0.0146176
Celsr3	3.05834	0.117417	0.0396457
Myo1f	3.05634	0.0329143	0.00644537
Arap3	3.04933	0.00303092	0.000215186
Ttc39a	3.04629	9.98662e-05	1.43877e-06
Chit1	3.04499	3.95022e-05	3.20725e-07
Lbp	3.03965	0.044045	0.00974122
Bmp4	3.03516	0.0601999	0.0152872
Ppp1r3b	3.02374	0.00243273	0.000154148
Trpm2	3.01875	0.0895803	0.0270755
Aspa	3.0115	0.0308999	0.0058777
Cgref1	3.01116	0.0666788	0.0177433
Fcer1g	2.99822	0.00285891	0.000196167
Agr2	2.99727	3.42537e-05	2.38381e-07
Cpne2	2.98607	0.000970747	4.08592e-05
Hs3st1	2.98447	7.01748e-06	2.01344e-08
Vwf	2.98411	0.000367227	9.83882e-06
Pcdhb18	2.97515	0.0105303	0.00126767
Rasd1	2.97435	0.0417733	0.00905289
Rgs1	2.97267	0.040312	0.00860148
Gpr64	2.96962	0.00203513	0.000118771
Cd34	2.96926	0.000249259	5.80401e-06
Apol8	2.96333	0.05708	0.0141716
Cxcr6	2.95966	0.0350528	0.00706576
Ang	2.95387	0.00197931	0.000114143
Gng11	2.953	0.00717015	0.000723537
Clca3	2.95261	0.00114101	5.22406e-05
Ccl21a	2.94928	0.000325399	8.36293e-06
Tspan13	2.9466	0.00435056	0.000356947
Fxyd5	2.94612	0.00148017	7.66836e-05
Slc34a3	2.93385	0.0725942	0.0199733
Gata3	2.92033	0.112993	0.037462
Bmx	2.92004	0.00194097	0.000111335
Myo1b	2.91784	0.0012236	5.75163e-05
Saa3	2.91723	0.0483694	0.0111349
Mex3b	2.91699	0.000519352	1.63123e-05
Gm4076	2.90865	0.0774721	0.0219349
Dusp13	2.90675	0.0785419	0.0223385
Cyp7b1	2.90428	1.25618e-05	5.8513e-08
Mfap2	2.90337	0.0490655	0.0113461
Nos3	2.90122	0.0299162	0.00560526
Lcp2	2.89749	0.0298512	0.00558902
Pmaip1	2.89395	0.0050088	0.000430829
Fosl1	2.88617	0.000463862	1.35358e-05
B3gnt6	2.87503	0.0707954	0.0193271
Igfbp7	2.87048	8.96273e-05	1.22013e-06
Tcf7	2.86712	0.000647067	2.27921e-05
Pirb	2.86177	0.0157632	0.00223243
Icam2	2.86048	0.122396	0.0422157
Parvb	2.85947	0.075562	0.0210943
Pcdhb9	2.85602	0.0602224	0.015312
Ubash3b	2.83644	0.00105919	4.60376e-05
B3galnt1	2.8246	0.10807	0.035269
Rpp25	2.8239	0.0368096	0.00757045
Batf	2.82343	0.124831	0.0436553
Ccl6	2.82114	0.00396931	0.000310401
Sh2d2a	2.81425	0.133308	0.0478348
Ctsk	2.81363	0.000736645	2.78811e-05
Duox1	2.81196	1.14517e-05	4.61396e-08
Ltf	2.8099	1.89843e-06	2.66551e-09
Tuba8	2.80745	0.0020187	0.000117442
Kprp	2.80283	0.0267591	0.00478466
Hmox1	2.79963	6.14465e-05	6.73187e-07
Cyp4f18	2.79207	0.0759653	0.0213228
Pcdhb4	2.78995	0.107254	0.0348651
Fscn1	2.78674	0.000605114	2.05017e-05
Pdgfrl	2.78535	0.0449891	0.0100272
Pde1b	2.78296	0.0837962	0.0245074
Casc1	2.78266	0.0521804	0.0124263
Il1f6	2.78071	0.000766293	2.92371e-05
Mmp7	2.77418	0.113067	0.0375555
Padi3	2.77189	0.0661848	0.0175553
Gpr35	2.77111	0.00973796	0.00113469
Itk	2.76763	0.0721604	0.0198188
Odam	2.7669	0.0352779	0.00713493
Slc25a34	2.76587	0.114708	0.0384068
Tmem173	2.76388	0.000678537	2.44391e-05
Il1r2	2.76125	4.27822e-05	3.57802e-07
Hist1h2bj	2.75518	0.0846885	0.0249678
Rasip1	2.74425	0.0121996	0.00155651
Ramp2	2.73631	0.0325071	0.00630257
Arc	2.73256	0.00555771	0.000497721
Neto2	2.72926	0.000713854	2.63212e-05
Tmem54	2.72836	0.000164354	3.05088e-06
Sostdc1	2.72749	0.000238808	5.40857e-06
Krt79	2.72544	0.122721	0.0424628
Slc38a4	2.71056	0.0465025	0.0105263
Thy1	2.69868	0.0191084	0.00293841
Mmrn1	2.69821	0.0385494	0.0080577
Ipcef1	2.69756	0.108925	0.0356914
Eepd1	2.69332	0.000324928	8.31114e-06
Slc26a4	2.69118	0.0078476	0.000822558
Lce3a	2.68912	0.0334756	0.00663136
C4b	2.68765	0.122652	0.0424091
Tmem198	2.68028	0.0930606	0.0285016
Cd72	2.67908	0.0415123	0.00895324
Tgfb3	2.67576	0.0118552	0.00148941
Fndc9	2.67045	0.00398049	0.000312093
Mark1	2.66849	0.0519032	0.0123318
Capn13	2.66625	6.6006e-06	1.73265e-08
Lat	2.66536	0.0675267	0.0180431
AF251705	2.66353	0.0775336	0.021957
Chst2	2.66314	0.0123318	0.0015794
Mmp13	2.6574	0.00135854	6.67572e-05
Arhgap30	2.65495	0.000505247	1.55451e-05
Comtd1	2.652	0.0152728	0.00212565
Clec4a1	2.6497	0.066924	0.0178282
Sh2d5	2.64411	0.00304984	0.000216716
Gls2	2.64247	0.00467926	0.000393057
Slc20a1	2.64158	3.2829e-06	6.81391e-09
2510049J12Rik	2.63823	0.0106068	0.00128271
BC027072	2.63614	0.12349	0.0429476
C1qtnf2	2.63379	0.073134	0.0201968
Hck	2.63247	0.0231655	0.00388002
Golm1	2.63191	1.25618e-05	5.90474e-08
Lrrk2	2.62898	0.00707722	0.000707246
Ttc6	2.62816	0.0111999	0.00137768
Sh2d4b	2.6267	0.00801257	0.000850122
Smtn	2.62269	0.000436765	1.25849e-05
Spred3	2.6221	0.0046172	0.000385589
H2-Ab1	2.616	0.000348581	9.15023e-06
Mcmdc2	2.61396	0.017955	0.00269199
Me1	2.6133	1.54784e-06	1.79531e-09
1700066B19Rik	2.61329	0.00497201	0.000426146
Pnpla3	2.60861	0.037978	0.00790349
Gimap8	2.60474	0.0659273	0.0174604
Slco2b1	2.60433	0.0564341	0.0139607
Il7r	2.60411	0.00935709	0.00106295
Sytl2	2.60138	1.20028e-05	5.14187e-08
Akr1c18	2.60049	1.20028e-05	5.27565e-08
Agpat4	2.59846	0.0691529	0.0186679
Abcc3	2.59662	0.00509996	0.000441416
Cyp2f2	2.59135	7.44689e-06	2.47264e-08
Ccr5	2.58829	0.0637161	0.0166222
Irf2	2.58134	0.0982653	0.0307975
Adig	2.58068	0.0846043	0.0249295
Ptprc	2.57797	0.00300392	0.000212352
Igsf6	2.57695	0.0438509	0.00968247
Pilra	2.57483	0.114661	0.0383789
Plek	2.57227	0.136247	0.0493388
Chpf	2.56799	0.00430677	0.000350462
Fes	2.56541	0.000472178	1.42106e-05
Maf	2.5634	3.08269e-05	2.08888e-07
Hvcn1	2.56151	0.101476	0.0323018
Scn1b	2.5587	0.024869	0.00429351
Dzip1l	2.55734	0.00110754	4.9567e-05
Cdc42ep2	2.55615	0.00059834	2.01261e-05
Slc35e4	2.55591	0.000188406	3.9236e-06
Prkcg	2.55231	0.0205315	0.00326378
Cd63	2.54181	0.000183606	3.71e-06
Scnn1g	2.54093	0.00738895	0.000751931
Ppic	2.54081	0.000340783	8.83644e-06
Selplg	2.53787	0.00874391	0.000961878
Rpl39l	2.53751	0.118584	0.0402423
Drp2	2.53724	0.0701314	0.0190302
Faim3	2.53399	0.124272	0.0433256
C1qc	2.52533	0.00233392	0.000144614
Twist2	2.52268	0.137036	0.0496663
Lysmd2	2.51927	0.00305278	0.000217297
Shank3	2.51921	0.0318665	0.00613303
Ly86	2.51675	0.0484231	0.0111502
Fut2	2.51272	0.0842426	0.0247107
Gpha2	2.51235	0.106219	0.0343666
Lilrb4	2.51117	0.114588	0.0383201
Fhl3	2.5097	0.00278298	0.000189598
Eng	2.50536	0.00091814	3.76089e-05
Fst	2.50218	0.00617352	0.000583285
Ms4a6b	2.5005	0.0890696	0.0268361
Gm21887	2.50046	0.0072009	0.00072708
Lyz2	2.49993	0.0703993	0.019137
Neurl1a	2.49567	0.0726126	0.0199827
Cd33	2.49174	0.0902376	0.0273975
Aldh1l2	2.4906	0.000632681	2.20537e-05
Tmeff2	2.48271	0.0500737	0.0117229
Dusp9	2.48123	0.0395554	0.00833766
Dbil5	2.47007	0.0151185	0.00208578
Grasp	2.46503	0.00172134	9.34176e-05
Slco4c1	2.45745	0.00291166	0.000203164
Tm2d1	2.45543	0.118133	0.0400172
Icam1	2.4539	0.000676597	2.43279e-05
Fam57a	2.45309	2.06856e-05	1.19295e-07
Adamts15	2.45099	0.117238	0.0395577
Gpnmb	2.44642	0.0010737	4.68652e-05
Plekhh2	2.44142	0.00175877	9.59856e-05
Prss16	2.44046	0.00558578	0.00050228
Creb5	2.4321	0.0896987	0.0271512
Krt1	2.4279	6.95838e-06	1.954e-08
Nod2	2.42713	0.00906091	0.0010139
Glipr1	2.42462	0.00778764	0.000808667
Klf13	2.42197	3.19148e-06	5.69198e-09
Il16	2.41722	0.102693	0.0329124
Dlk2	2.41635	0.00108236	4.79696e-05
8430427H17Rik	2.41546	0.118365	0.0401317
Psors1c2	2.41485	0.0130099	0.00170595
Cxcl1	2.4123	8.13929e-05	1.0484e-06
Nrip3	2.41214	0.0314505	0.00602093
S100a4	2.41165	0.000239386	5.4415e-06
Ndrg2	2.40858	0.000124773	2.01088e-06
Dusp14	2.40116	0.000284916	6.95723e-06
Cdyl2	2.39822	0.000239393	5.48028e-06
Cldn17	2.39329	2.81424e-05	1.83986e-07
Tnfaip8l1	2.39307	0.0238155	0.00405043
Rxfp1	2.38684	0.0474727	0.0108328
Lrrn4cl	2.3848	0.0183788	0.00277924
BC100451	2.37698	0.0334444	0.00662177
Sla	2.37406	0.0348582	0.00700312
Pros1	2.37026	0.0365898	0.00750962
Npr1	2.36582	0.115394	0.0387017
Pabpc1l	2.36285	0.0139112	0.0018683
Rnf150	2.36181	0.000125513	2.03189e-06
B3galt5	2.36045	0.0734347	0.0202942
Gprc5b	2.35933	0.00653292	0.000632514
AB124611	2.35853	0.0537874	0.0129742
Ncf4	2.35723	0.112037	0.0370297
Mfsd2a	2.35398	0.000196425	4.16089e-06
Gpr132	2.35317	0.0303352	0.00571059
Itgb3	2.34369	0.12608	0.0441896
Rac2	2.34098	0.0581887	0.0145813
Pcdhb11	2.3269	0.123655	0.0430198
Tec	2.32361	0.000135572	2.30905e-06
Krt19	2.32291	2.19009e-06	3.34243e-09
Figf	2.31963	0.000662172	2.33646e-05
Ctsz	2.31958	0.000324928	8.30027e-06
Oaf	2.31781	0.00838002	0.000908391
Gm10676	2.31735	0.0240308	0.00410025
Sox4	2.31664	0.000874068	3.51406e-05
Crispld2	2.30722	0.00263651	0.000174791
Fbxl22	2.30528	0.00649149	0.00062632
Klf2	2.29814	0.000487086	1.47485e-05
Myo5a	2.29558	7.49867e-05	8.97221e-07
Rnf183	2.2942	0.0123295	0.00157766
Tchh	2.29409	0.00090163	3.66024e-05
Dfna5	2.29234	0.0327924	0.00638792
Pnma3	2.29182	0.116132	0.0390601
Amot	2.29127	0.116874	0.0393837
Gdf15	2.28959	0.058425	0.0146767
Cdh3	2.28613	0.000555227	1.80575e-05
9430020K01Rik	2.28555	0.00463317	0.000388902
Grin2d	2.28453	0.0336676	0.00668268
Slc6a4	2.28407	0.0392082	0.0082313
Nek6	2.27907	0.117213	0.0395336
Dusp18	2.27773	0.0012042	5.631e-05
Ccdc109b	2.27706	2.5246e-05	1.56268e-07
Ceacam2	2.2767	5.79882e-05	5.98881e-07
Lcp1	2.27542	0.0293888	0.00546476
Ndufa4l2	2.27295	0.032897	0.00642437
Renbp	2.2722	0.03159	0.00605448
Pld4	2.27036	0.020509	0.00325895
Plcxd1	2.26695	0.109728	0.0360981
Slc16a1	2.26326	0.000183389	3.67204e-06
Tubb6	2.26162	0.00385921	0.000298258
Casp4	2.25897	0.000958926	3.99235e-05
Cttnbp2	2.25809	0.0626493	0.0162006
Osr2	2.25735	4.78157e-06	1.05083e-08
Slc1a5	2.255	4.50744e-05	3.82588e-07
Camk2n2	2.2528	0.0910829	0.0277529
Spink5	2.24284	1.66715e-05	8.54897e-08
Adra2a	2.24181	0.0177459	0.00264222
Col15a1	2.23923	0.0220915	0.00362003
Dusp1	2.23861	0.000106664	1.5953e-06
1700061G19Rik	2.2338	0.078209	0.0222247
Nostrin	2.23258	0.0108059	0.00131536
Fgl2	2.23028	0.011994	0.00151271
Nmb	2.23025	0.0534337	0.0128451
Upp1	2.22664	8.80889e-06	3.38783e-08
Mthfd1l	2.22656	0.00042677	1.21825e-05
Edn2	2.22145	0.0729705	0.0201237
Enpp2	2.21732	0.0722778	0.0198642
Itga5	2.21337	0.00246982	0.000157408
Trp73	2.21325	0.000188234	3.87328e-06
Ccdc125	2.21056	0.070684	0.0192802
Gnat1	2.21006	0.0270065	0.00485363
Tle1	2.20723	0.0131156	0.00172462
Nanos1	2.2063	0.046371	0.010488
Prg4	2.20599	0.0846043	0.0249219
D630045J12Rik	2.20502	0.00433759	0.000355089
Acsf2	2.20147	7.4229e-05	8.75092e-07
Nkd2	2.20038	0.0541581	0.0131089
Fam212a	2.20002	0.00559157	0.000503142
Sept4	2.19263	0.0541581	0.0131056
H2-Aa	2.1897	0.000227696	5.0318e-06
Id3	2.18927	0.000923512	3.80545e-05
Itgb2	2.18488	0.0108456	0.00132285
Sec14l2	2.18256	0.0269335	0.00482899
Slc5a9	2.18156	5.42883e-05	5.23628e-07
Sh3pxd2b	2.17895	3.58398e-05	2.64735e-07
Slc15a3	2.17639	0.0327798	0.00638136
Il1f8	2.1689	2.7203e-05	1.71046e-07
Glrx	2.16699	0.000258131	6.16372e-06
Cdk5r1	2.16592	0.0439997	0.0097207
Bambi	2.15977	0.0045196	0.000375625
B4galnt4	2.15844	0.0214756	0.00347417
Tmem176b	2.15541	4.28256e-05	3.6078e-07
Itpk1	2.15085	0.000507635	1.58045e-05
Ak4	2.15065	0.00251698	0.000163773
Antxr2	2.1497	0.0141764	0.00192036
Acot7	2.1491	0.00194097	0.00011138
Abcc9	2.14875	0.00141782	7.10597e-05
Ugcg	2.14777	0.0064054	0.000614302
Glt1d1	2.14467	0.0392405	0.00824527
Apbb2	2.13932	0.000540366	1.72194e-05
Hmgcll1	2.13627	0.018888	0.00289184
Spats2l	2.13408	0.00559882	0.000506529
Serpinb9b	2.13191	0.109863	0.0361626
Lrfn4	2.13058	0.000614513	2.09327e-05
Itpripl1	2.1253	0.000249441	5.84734e-06
Il1rn	2.11724	7.15658e-06	2.22459e-08
Duoxa1	2.11672	7.01243e-05	8.09078e-07
Padi1	2.11458	0.000555227	1.80997e-05
4632428N05Rik	2.10976	0.0683567	0.0183984
Ttc39c	2.10778	0.000364451	9.70029e-06
Tyrobp	2.10733	0.0178841	0.00267231
Dusp23	2.10437	0.0845633	0.0248554
Elf5	2.10436	8.25329e-06	2.97261e-08
Shf	2.10138	0.0071066	0.000711484
Zfp503	2.09142	0.000622815	2.16236e-05
Mab21l3	2.0912	0.0272063	0.00490281
Fam3b	2.08844	0.000188234	3.88395e-06
Npl	2.08666	0.0078959	0.00083196
Slamf9	2.08078	0.11253	0.0372244
Tgm1	2.07975	7.32716e-05	8.49862e-07
Plbd1	2.07887	4.50987e-05	3.9123e-07
Pcdhb17	2.07679	0.000254559	6.02126e-06
Pltp	2.07658	0.000463862	1.36488e-05
Fam109b	2.0707	0.137328	0.0497972
Nucb2	2.07068	5.64103e-05	5.47539e-07
Nckap1l	2.06592	0.0291317	0.00540984
Ncam2	2.06087	0.100057	0.0316096
Ankrd33b	2.05851	0.131197	0.0466528
Il23a	2.05811	0.03263	0.00634035
Muc1	2.05686	1.685e-05	8.74338e-08
Gadd45g	2.05317	0.00348215	0.000259976
C1qb	2.05268	0.00148411	7.70094e-05
Ppif	2.05149	5.6595e-05	5.56242e-07
Rhobtb3	2.05077	0.0459232	0.0103179
Inha	2.04176	0.100533	0.031914
Cfl1	2.04071	0.0002863	7.04345e-06
Alox12e	2.03734	0.00132781	6.46032e-05
Endog	2.03655	0.00891844	0.000988155
Limch1	2.03464	0.0414168	0.00892253
Enpp1	2.03092	0.00162894	8.70108e-05
Rab27a	2.03087	1.20028e-05	5.23727e-08
Mmp2	2.0294	0.000920539	3.77827e-05
Pim3	2.02846	0.00399687	0.000314669
Wfdc5	2.02436	0.0121688	0.00154597
Cd5	2.02175	0.00433759	0.000354767
Siah2	2.02062	0.000283088	6.89531e-06
Lcat	2.01863	0.0653136	0.0172524
Trnp1	2.0169	0.00717015	0.000721975
Anxa3	2.01493	4.14309e-05	3.41443e-07
Ptges	2.01286	0.000157254	2.87033e-06
Wfikkn1	2.00715	0.00320018	0.000233063
Camk2b	2.0052	0.0369105	0.00760021
Spdef	2.00228	0.0240752	0.00411166
Rnase4	2.00225	9.41579e-05	1.30508e-06
Klhdc8b	2.00166	0.000425601	1.20294e-05
D17H6S56E-5	2.00152	6.95838e-06	1.91158e-08
Tmem120b	2.00141	0.00177472	9.73132e-05
Elmo1	2.00108	0.0971778	0.0303143
Itgae	1.99999	0.0563659	0.0139316
Rcsd1	1.99622	0.0334444	0.00662314
Acta2	1.99529	0.0078476	0.000821789
Bcl11b	1.9917	0.000152014	2.69496e-06
Rph3al	1.98952	0.00571531	0.000521953
Rhof	1.98856	0.00897532	0.000996049
Foxa1	1.988	9.41579e-05	1.30056e-06
Cldn8	1.98681	0.00650992	0.000629327
Sash3	1.98272	0.0313659	0.00599898
Timp1	1.98163	0.076329	0.0214622
C3ar1	1.97871	0.0723038	0.0198757
Cadps2	1.97618	5.79882e-05	5.95546e-07
Fmo1	1.97565	0.00640195	0.000613581
Gm9396	1.97397	0.000241734	5.54863e-06
Entpd1	1.97317	0.000799625	3.0997e-05
Fcgr3	1.97247	0.0327798	0.00637815
Six2	1.97054	0.0298426	0.00558376
Timm8a1	1.96957	0.00414077	0.000330129
Id1	1.96792	0.00139822	6.96508e-05
Hk2	1.96677	6.11527e-05	6.60767e-07
Anpep	1.96609	3.87409e-05	3.0367e-07
Slc19a1	1.96499	0.00497346	0.000426574
1700017B05Rik	1.95604	0.000103233	1.52884e-06
Nceh1	1.9516	0.0739018	0.0204639
Cys1	1.95053	0.126657	0.0444895
Tfcp2l1	1.94972	0.000572217	1.90029e-05
Rinl	1.94885	0.0865158	0.0257683
A3galt2	1.94832	0.129237	0.0457035
Uroc1	1.94667	0.0461008	0.0103829
Pglyrp1	1.94404	0.000433168	1.24284e-05
Krt13	1.94296	1.24346e-05	5.69316e-08
Kif21b	1.94166	0.00276467	0.000186844
Gli2	1.93867	0.0883562	0.0265376
Stab1	1.93802	0.00229448	0.00013993
Angptl2	1.9351	0.0132851	0.00175746
Cebpb	1.93266	0.0248742	0.00429792
Tmem44	1.92567	0.0331726	0.0065268
Stk39	1.9253	0.000199295	4.23385e-06
Pcdhb16	1.92516	0.0867788	0.0258731
Nfkbid	1.92369	0.0223553	0.00369017
Tmem176a	1.91909	5.76679e-05	5.74861e-07
Serpinb7	1.91596	0.00060631	2.05792e-05
Pdgfb	1.91516	0.0196741	0.00306538
Atp8b2	1.91315	0.0056612	0.000514549
Has2	1.90836	0.00548535	0.000489231
Tnmd	1.90764	0.122847	0.042589
Cyba	1.90512	0.0627836	0.0162392
Il34	1.90431	0.0114235	0.00141356
Slc6a20b	1.89861	0.132414	0.0473202
Ocm	1.89749	3.4385e-05	2.45592e-07
Atp2a3	1.89415	0.0749349	0.0208689
Asrgl1	1.88931	0.0115835	0.00144255
Hist1h2ao	1.88463	0.00253451	0.000165144
Pdgfc	1.88259	0.0935478	0.0287536
Adcy7	1.88078	0.0393413	0.00827125
S1pr2	1.87511	0.000703545	2.55975e-05
Rgn	1.87412	0.134038	0.0481855
Igfbp2	1.87407	0.00393856	0.000306554
Smim6	1.87289	0.0887266	0.0266935
Myo15b	1.87287	0.00091476	3.73588e-05
Fos	1.87001	0.00046442	1.37503e-05
Etfb	1.86819	0.0880626	0.0264279
Eva1b	1.86771	0.0625712	0.0161422
Elovl7	1.86741	0.000234026	5.23752e-06
Cd84	1.86644	0.133016	0.0476468
Deptor	1.86221	0.13023	0.046182
Prdx4	1.85716	0.000123938	1.98228e-06
Kdelr3	1.85457	0.0123329	0.00158055
Pak3	1.85075	0.110819	0.0365657
Rnf222	1.84938	0.000249441	5.83484e-06
Mef2c	1.84706	0.0796061	0.0227249
Akr1b8	1.84607	0.112583	0.0372778
Gm10263	1.84088	0.0310926	0.00592963
Ppp1r18	1.83682	0.00101079	4.31319e-05
Clic6	1.83246	0.0269555	0.00483765
Soga1	1.82955	0.090693	0.0275866
Serpina9	1.82801	0.00211106	0.000124742
Fam131c	1.82568	0.00297477	0.000209565
Cdh13	1.82217	0.000149144	2.60395e-06
Gsta1	1.82201	0.00134205	6.54599e-05
Ctgf	1.81826	0.0267556	0.00477913
Nppb	1.81726	0.00268602	0.000179385
Gsap	1.81707	0.00292671	0.000204393
St6galnac6	1.81687	0.0480134	0.0110324
Aldh1a3	1.8105	2.38307e-05	1.41321e-07
Rnf24	1.81001	0.00141713	7.09388e-05
Aplnr	1.80573	0.130655	0.0463991
Metrn	1.80498	0.0499	0.011667
Tacc2	1.80494	3.32323e-05	2.29244e-07
Tmem158	1.80231	0.00124467	5.88442e-05
Vsig10l	1.79848	0.00380986	0.000293281
Rtn4r	1.79839	0.0394696	0.00831028
Trim47	1.79808	0.0796061	0.0227432
Jun	1.79698	0.000125513	2.03812e-06
Cenpv	1.79607	0.00877917	0.000968766
Faim2	1.79493	0.0304372	0.00573775
Zfand2a	1.79465	5.6595e-05	5.55157e-07
Plb1	1.79326	0.066439	0.0176349
Areg	1.79043	0.000325399	8.35771e-06
Nr4a3	1.78867	0.115704	0.0388599
Slc9a3r2	1.78779	0.0231978	0.00389297
Rbp1	1.78721	0.00145739	7.43773e-05
Stfa3	1.78646	0.00230879	0.000141292
Car13	1.78497	7.82032e-05	9.739e-07
Asb2	1.78316	0.105856	0.0342134
Rasal1	1.77968	0.00232919	0.000144037
Abcb1b	1.77497	0.0385643	0.00806788
Arhgef10l	1.77464	0.0278106	0.00508303
Tbx2	1.77283	0.0158003	0.002242
Pdzrn3	1.77253	0.02341	0.00394859
Cd74	1.76687	0.000234026	5.28598e-06
Wipf1	1.76269	0.0392347	0.00823927
Anxa1	1.761	5.82205e-05	6.14252e-07
Capns2	1.75962	6.50504e-05	7.38622e-07
Socs2	1.7574	0.0591111	0.0149212
Il1f9	1.75364	9.41579e-05	1.31054e-06
Cpxm1	1.75208	0.0492762	0.011427
Samd14	1.75157	0.0145552	0.00198677
Etnk2	1.75022	0.0246895	0.0042473
Nkpd1	1.74887	0.0101881	0.0012103
Mdk	1.74729	0.0170687	0.00250596
B230216G23Rik	1.74671	0.0329143	0.0064469
Impg2	1.74607	0.118584	0.0402415
Cygb	1.74562	0.00319236	0.000231928
Thbd	1.74267	0.0328341	0.0064017
Nme1	1.74218	0.000771527	2.9531e-05
Tnfrsf23	1.74013	0.00136687	6.7505e-05
Snx22	1.74001	0.0360966	0.00734668
Ier5l	1.73871	0.0308321	0.00585736
Plxnd1	1.73547	0.00302255	0.000213853
Gm13199	1.73309	0.100147	0.0316793
Smpdl3b	1.7319	0.00042677	1.21927e-05
Xylb	1.72784	0.0174806	0.00259048
Racgap1	1.72593	1.29704e-05	6.17599e-08
Slc6a20a	1.71958	3.53695e-05	2.59102e-07
Gng2	1.71809	0.12766	0.0449431
Fyn	1.71747	0.0562973	0.0138947
Chchd10	1.7152	0.0197297	0.00307857
Twf2	1.71192	0.0226822	0.00377724
Fmnl2	1.71103	0.000386677	1.05751e-05
Sidt1	1.71018	0.0675002	0.0180278
Aunip	1.70974	0.0435825	0.00960459
Olfm4	1.70827	0.000192817	4.04915e-06
Fam25c	1.70565	0.0137324	0.00183674
Wfdc2	1.70261	0.0295055	0.00549969
Star	1.70114	0.077715	0.0220226
Vwa1	1.69814	0.00911804	0.00102307
Emp3	1.69504	0.0958527	0.0297781
Zfp428	1.69098	0.0536569	0.0129253
Spef1	1.68996	0.00119471	5.56477e-05
Grtp1	1.68818	0.00253451	0.000165243
Ung	1.68781	0.0018846	0.000106305
Flrt3	1.68733	0.0359334	0.00730399
Gm1840	1.68251	0.129311	0.0457376
Krt23	1.6811	0.000112691	1.73361e-06
Gypc	1.67537	0.0928063	0.0284124
Btg2	1.6733	0.000860719	3.41534e-05
Celf4	1.67121	0.00461834	0.000385966
Lancl3	1.66662	0.101654	0.032387
Stx1a	1.66554	0.00786652	0.000825983
Ethe1	1.66095	0.0115441	0.00143482
Abcb1a	1.66094	0.0468996	0.0106534
Adam33	1.66063	0.0981085	0.0307296
Gnrh1	1.6605	0.0105096	0.0012639
Pdia5	1.65947	0.0123608	0.00159142
C2	1.65802	0.121005	0.0414996
Themis2	1.65547	0.0463546	0.0104815
Tie1	1.65415	0.00531274	0.000467674
Arhgdib	1.65279	2.7246e-05	1.7298e-07
Vipr1	1.65108	0.00479016	0.000405881
Sap30	1.65084	0.000298557	7.43108e-06
Rnf128	1.65076	0.0151185	0.00208674
Nbl1	1.64757	0.0287123	0.00530042
Grip1	1.64267	0.00119834	5.58897e-05
Pdzd4	1.64137	0.0035942	0.000270975
Pfkp	1.63985	0.000866958	3.46656e-05
Ccdc71l	1.63746	3.87409e-05	3.09813e-07
Pla2g4f	1.63366	0.000735101	2.76905e-05
Gsto2	1.62997	0.0191167	0.00294202
Tspan12	1.6299	0.00782056	0.000813041
Ada	1.62895	0.0328186	0.00639502
Bcl3	1.62647	0.00629365	0.000598986
C130079G13Rik	1.62593	0.0937048	0.0288248
Igfbp4	1.62319	0.00167453	9.01839e-05
Egr1	1.62103	0.000572271	1.90396e-05
Dynlt1b	1.61837	0.000493376	1.50293e-05
Rps2-ps6	1.61711	0.0737026	0.0203907
Grwd1	1.6151	0.00104122	4.48751e-05
Gm12689	1.61439	0.0728088	0.0200634
Itgax	1.60979	0.0744297	0.0206963
Chn2	1.60903	0.00263082	0.000173833
Slc9a5	1.60836	0.130808	0.0464908
Lurap1l	1.6006	0.00018154	3.58262e-06
Pcdhb20	1.59991	0.027898	0.0051041
Trpv3	1.5974	0.00803046	0.000855451
Arhgef25	1.59682	0.0402828	0.0085815
Sparcl1	1.59534	0.0190008	0.00291258
Limd2	1.59106	0.00754315	0.00077361
Ankrd37	1.59094	0.0795271	0.0226818
Ppan	1.59024	0.000721688	2.68744e-05
Ms4a6c	1.58911	0.13544	0.0488729
Lif	1.58379	0.00773538	0.00080088
Efcab4a	1.58264	0.00167279	8.98298e-05
Cyp27a1	1.58087	0.000249259	5.81264e-06
Gipc2	1.57956	0.000891057	3.60644e-05
Fut1	1.57955	0.0830086	0.0241714
Sco2	1.57935	0.133695	0.0480145
Mfap4	1.5782	0.00160817	8.5214e-05
Spata20	1.57197	0.107559	0.0349906
Samd4	1.57009	0.122352	0.0421857
Hcls1	1.56974	0.0450157	0.0100362
Tmem98	1.56736	0.040312	0.00860101
Fbln1	1.56392	0.0178937	0.00267733
Sectm1b	1.55991	0.000809939	3.15451e-05
2310039H08Rik	1.55981	0.0124226	0.00160429
Ier2	1.55906	0.000861868	3.43569e-05
Pdlim7	1.55853	0.00283249	0.000193663
Sepw1	1.55153	0.0010414	4.49467e-05
Map3k15	1.55065	0.11713	0.0394987
Tspan3	1.54888	0.000970747	4.08003e-05
Trex2	1.54646	0.0286791	0.00528378
Ptn	1.54621	0.00300148	0.000211996
Pde2a	1.5456	0.0260161	0.00456806
Rgs19	1.54255	0.00397093	0.000311013
Smo	1.54148	0.00121462	5.69458e-05
Clca1	1.5411	0.0261677	0.00460745
Acap1	1.53613	0.122784	0.042504
Krt7	1.53216	0.00838922	0.000910057
Rnaseh2c	1.52909	0.00823645	0.000887451
Arl4d	1.52223	0.0152728	0.00213041
Dmwd	1.52186	0.00900822	0.0010014
Ndufa4	1.52077	0.000704693	2.58729e-05
Ceacam1	1.51937	0.000374222	1.0166e-05
Fgfr3	1.51081	8.24562e-05	1.08175e-06
Mt1	1.5061	0.00124937	5.92615e-05
Trim40	1.50342	0.00227583	0.000138514
Ovol1	1.50282	9.13712e-05	1.25502e-06
Fyb	1.50263	0.0975377	0.0304623
Csrp1	1.49843	5.02921e-05	4.60523e-07
Qsox1	1.49612	0.000789508	3.03465e-05
Blnk	1.49376	5.88426e-05	6.28666e-07
Pear1	1.49018	0.0462518	0.0104441
Cyp2a5	1.48832	0.0123329	0.0015818
Mgat4b	1.48784	0.000249259	5.80746e-06
Klk11	1.48767	7.88378e-05	9.91428e-07
Serpinf1	1.48712	0.000469552	1.40169e-05
Rab24	1.48518	0.000472176	1.41734e-05
Wdr54	1.48245	0.0636011	0.0165593
Slc23a1	1.48168	0.0221412	0.00363841
Ier3	1.48167	9.12486e-05	1.24777e-06
Tm4sf1	1.48095	0.0376164	0.00780757
Myadm	1.47171	0.000152014	2.68678e-06
Sh3bp5	1.46962	0.00309527	0.000222211
Kcnk7	1.46578	0.0402828	0.00858231
Crip2	1.46534	0.00532816	0.000470248
Sept6	1.46483	0.0800006	0.0229438
C1s	1.46356	0.00276467	0.000186852
Uck2	1.46271	0.0169491	0.0024791
Cbr2	1.46204	0.000504158	1.54808e-05
Npm3	1.46065	0.0031204	0.000225462
Cebpa	1.46019	0.00159177	8.40097e-05
Ncmap	1.45919	0.121345	0.0416607
Ltb4r1	1.45785	0.00905731	0.00101294
Serinc2	1.45664	0.00356784	0.000268552
Rcc1	1.45322	0.000342139	8.93935e-06
Trp53i11	1.45292	0.00130877	6.29579e-05
Abcc1	1.4522	7.86811e-05	9.84655e-07
Zfp593	1.45119	0.00189642	0.000107203
Aqp2	1.45067	0.0278056	0.00507936
Ppargc1b	1.44999	0.0121688	0.00154963
Cmtm3	1.4444	0.00159177	8.40537e-05
Cx3cr1	1.44263	0.110385	0.0363951
Asns	1.44201	0.000566693	1.8681e-05
Axin2	1.44145	0.0407039	0.00871925
4930402H24Rik	1.43688	0.000514723	1.6088e-05
Cd53	1.43513	0.063361	0.0164424
BC016579	1.43146	0.00101683	4.34517e-05
Gm129	1.4305	0.00113067	5.15604e-05
Dab2	1.42914	0.0699707	0.0189781
Inpp5d	1.42806	0.0866826	0.0258286
Mex3d	1.42749	0.00226409	0.000137109
Dusp10	1.42616	0.00263308	0.000174242
Il20ra	1.42391	0.000793212	3.06031e-05
Ddx39	1.42339	0.000298557	7.45436e-06
Mdfi	1.42203	0.0016629	8.90277e-05
Slc7a5	1.42177	0.00018154	3.58852e-06
Npm1	1.41832	0.00290819	0.000202744
AA467197	1.41526	0.000294395	7.27856e-06
Slc27a3	1.41513	0.0525663	0.0125696
Krt15	1.41499	4.7953e-05	4.24467e-07
Prelid2	1.41497	0.0634916	0.0165192
Serpinb1a	1.41097	5.88426e-05	6.32214e-07
E2f1	1.41042	0.0047109	0.000396289
Sdr9c7	1.40694	6.89214e-05	7.90991e-07
Shmt2	1.40592	0.000555227	1.80755e-05
Rbm38	1.4051	0.0677038	0.0181296
Rasgrp1	1.4036	0.00016248	2.99548e-06
Gstm1	1.40072	0.000191063	4.00065e-06
Herpud1	1.40029	0.000144421	2.51266e-06
Zfp36	1.39864	0.0010781	4.76188e-05
C1qa	1.39684	0.0179897	0.00270237
S100a7a	1.39683	0.121821	0.0419357
Csrnp1	1.39663	0.00134707	6.59516e-05
Ammecr1	1.39447	0.00128284	6.11439e-05
BC117090	1.39354	0.0163323	0.00235298
Gpr125	1.39333	0.00380519	0.000292224
Fam83c	1.39119	0.000133402	2.24478e-06
Cystm1	1.3902	0.0333132	0.00657075
Tmem138	1.38964	0.068551	0.0184675
Hsf2	1.38724	0.00924753	0.00104216
Kti12	1.38597	0.00331646	0.000243759
Ptrh1	1.38399	0.00424501	0.000342327
Tnfrsf12a	1.37846	0.00591089	0.000545227
Mapk6	1.37832	7.94295e-05	1.00886e-06
Ndufc1	1.37453	0.00190329	0.000107939
Myl7	1.37328	0.0234945	0.00397718
Bdh1	1.3711	0.00018602	3.80421e-06
Gsg2	1.37022	0.0164722	0.00238521
Sec61b	1.36833	0.00961327	0.0011136
Crb3	1.36688	0.0359334	0.0073069
Cks1b	1.36632	0.00124467	5.88867e-05
Pcdhb19	1.36526	0.0677191	0.0181409
Trim3	1.3632	0.0129695	0.00169671
Srm	1.3631	0.00115446	5.30933e-05
Pmepa1	1.36239	0.00246405	0.00015689
Rhov	1.36161	0.000393015	1.08205e-05
Itgbl1	1.36141	0.101966	0.0325444
Adam28	1.3574	0.00704128	0.000701936
Cdc42ep1	1.3565	0.00192034	0.000109258
Pla2g4c	1.35572	0.08928	0.0269295
Slc29a2	1.35399	0.0217951	0.0035498
Zfp385a	1.35384	0.0244631	0.00420089
Rac3	1.35309	0.00650524	0.000628245
Per1	1.35174	0.0295055	0.00550087
Myc	1.35115	0.000133402	2.24766e-06
Tinagl1	1.34935	0.0201761	0.00316664
Rrs1	1.34928	0.000920539	3.78449e-05
Mmp15	1.34901	0.000180428	3.52462e-06
Pglyrp4	1.34758	0.000459767	1.33599e-05
1700016C15Rik	1.34576	0.0549527	0.0133952
Arg1	1.33984	7.52182e-05	9.09278e-07
Kcnn4	1.33972	0.0239857	0.00408963
Homer3	1.33699	0.039974	0.00845551
Pik3cg	1.33547	0.00846922	0.000919769
Spink2	1.33356	0.100533	0.0319257
Col16a1	1.33295	0.00800389	0.000848712
Uba52	1.33252	0.0512533	0.0120992
Anks6	1.33207	0.00177472	9.74425e-05
Trmt61a	1.33045	0.0110993	0.00136396
E2f8	1.33016	0.000324928	8.29898e-06
Lamb3	1.32981	0.00663468	0.000648037
4930415O20Rik	1.32949	0.0768355	0.0216683
Nxpe4	1.32734	0.114332	0.0381713
Rab4a	1.32666	0.0567847	0.0140726
Zc3h12a	1.32469	0.0396959	0.00837005
Lpcat2	1.32423	0.000668395	2.39514e-05
Fads3	1.32413	0.00992458	0.00116567
Taf9	1.31827	0.00890301	0.000985358
Trim62	1.31738	0.00298278	0.000210312
Cldn1	1.31374	0.00042677	1.21911e-05
Prelid1	1.31342	0.00106941	4.66125e-05
Lfng	1.3105	0.00649149	0.000626522
Foxo6	1.30946	0.0845934	0.0248807
Dbi	1.30936	0.00128439	6.13928e-05
Cdt1	1.309	0.00310341	0.000222985
Cntn1	1.30792	0.119999	0.0409587
Isg20	1.3078	0.0472846	0.0107766
Adm	1.30745	0.0200471	0.00313905
Spn	1.3064	0.0791767	0.0225384
Whrn	1.3036	0.0873882	0.0261402
Gm757	1.30284	0.00513348	0.000444686
Qtrt1	1.30119	0.0164052	0.00236845
Lrrc8a	1.30097	0.00251517	0.000160912
Tmprss12	1.30072	0.0409468	0.00878627
Pola2	1.30065	0.000735101	2.77772e-05
Tagln2	1.29962	0.00791268	0.000835176
Pir	1.29605	0.000164927	3.101e-06
Ydjc	1.29472	0.0179897	0.00270378
Ace2	1.29414	0.000506821	1.56245e-05
Cstb	1.29001	0.00509996	0.000441472
Slc30a4	1.28871	0.000213483	4.58739e-06
Fam132a	1.28812	0.030256	0.00568327
Ifrd2	1.28736	0.00124714	5.90793e-05
Pgk1-rs7	1.28543	0.0385959	0.00807685
Dpyd	1.28479	0.00441924	0.00036501
Galnt12	1.28377	0.000175257	3.38083e-06
Tgfa	1.28086	9.81899e-05	1.39663e-06
Uhrf1	1.27807	0.000130616	2.16182e-06
Slco1a5	1.27633	0.033964	0.00676543
Bzw2	1.2745	0.000646913	2.27418e-05
Ptpru	1.27331	0.0129593	0.00169458
Rpl9-ps6	1.27173	0.00546089	0.00048505
Vegfa	1.27097	0.00363549	0.000274789
Nhp2	1.2709	0.000646913	2.27472e-05
Lmna	1.2693	0.00223832	0.000134455
Sat1	1.269	0.000722098	2.69338e-05
Bves	1.26847	0.00090465	3.68354e-05
Gck	1.26828	0.117238	0.0395549
Rpl7a-ps5	1.26633	0.0158468	0.00225891
Nlgn2	1.26516	0.0119258	0.00150014
Uqcrq	1.2638	0.0826962	0.02404
Gnl3	1.26219	0.00426604	0.000345043
Lrrc59	1.26023	8.40678e-05	1.11118e-06
Sec11c	1.25735	0.000228717	5.08229e-06
Tspan4	1.25557	0.0465534	0.010552
Mrpl20	1.2551	0.00235001	0.000146472
Tenm4	1.25456	0.0126286	0.001639
Mcm10	1.25431	0.00145172	7.39994e-05
1500012F01Rik	1.2526	0.00437042	0.000359911
Orc1	1.24988	0.00776961	0.000806321
Sgsm3	1.24731	0.00371556	0.000284661
Ldhb	1.24716	0.000884333	3.56843e-05
Sdf2l1	1.24653	0.00320206	0.00023381
Pkm	1.2463	0.00515404	0.00044804
Lipg	1.24527	0.00105706	4.58689e-05
Mpeg1	1.24501	0.0231007	0.00386681
Kcnrg	1.24407	0.12712	0.0447299
Thbs2	1.24366	0.0800599	0.0229901
Hilpda	1.2427	0.0453328	0.0101536
Pcyox1l	1.24135	0.0147641	0.0020249
Adamtsl5	1.23915	0.0255591	0.00445462
Tyms	1.23853	0.0952654	0.0295607
Col1a1	1.23777	0.0846043	0.0249053
Avpi1	1.23767	0.0712797	0.0194985
Plscr1	1.23517	0.0011713	5.42169e-05
C1ra	1.23496	0.0219485	0.00358015
Eif4ebp1	1.23421	0.00319236	0.000232104
Atp2c2	1.23394	0.00187479	0.000105179
Htra1	1.23365	0.00167453	9.02638e-05
Nob1	1.2333	0.00129687	6.21478e-05
Taf4b	1.23226	0.0273109	0.00492738
Aprt	1.23142	0.0422954	0.0091996
Cdc25b	1.22782	0.000668122	2.386e-05
Isyna1	1.22655	0.0100647	0.00119197
Eif6	1.22636	0.00648044	0.000623477
Apoe	1.224	0.00638353	0.000611176
Ptma	1.22387	0.000409202	1.1366e-05
Cdc20	1.2223	0.0027167	0.000182429
Lsm4	1.22174	0.00788971	0.000829862
Fam220a	1.21995	0.098832	0.0310717
Slc2a9	1.21882	0.00877141	0.00096651
Frat2	1.21843	0.0298252	0.00557868
Gar1	1.21805	0.00199918	0.000115818
Rab11fip5	1.21695	0.0499371	0.0116787
Sec61g	1.2144	0.00112425	5.08687e-05
A230050P20Rik	1.21359	0.0537562	0.0129587
Slc25a1	1.21222	0.000603133	2.03241e-05
Gpatch4	1.20948	0.00662492	0.000645678
Mfi2	1.20874	0.0459996	0.0103479
Plekhf1	1.20305	0.0241291	0.0041229
H2afx	1.20204	0.0215735	0.00349889
Glis2	1.20139	0.0136558	0.00182316
Gapdh	1.20019	0.0286834	0.00528633
Klf9	1.19824	0.0056972	0.000519603
Lrp8	1.19788	0.0208878	0.00333996
Ttll7	1.19741	0.00299406	0.000211289
Scara3	1.19562	0.0124483	0.00160951
Tbrg4	1.19536	0.00209322	0.000123131
Ldlrad3	1.19443	0.00144185	7.34083e-05
Rom1	1.19367	0.0571499	0.0142029
Mob3a	1.19303	0.00637409	0.000609743
Ceacam19	1.19055	0.0010045	4.26795e-05
Mfsd10	1.18938	0.011202	0.00137862
Abcg4	1.1879	0.133141	0.0477507
Lgi2	1.18784	0.000222621	4.87096e-06
Mroh3	1.18754	0.0796104	0.0227493
Hddc2	1.18317	0.00280216	0.000191418
Psmb5	1.18131	0.0562762	0.0138861
Acvrl1	1.18043	0.0729705	0.0201302
Tpi1	1.17928	0.000520222	1.6387e-05
Bin2	1.1783	0.0809504	0.0233744
Rpa2	1.17826	0.0013619	6.70098e-05
Dgat2	1.17779	0.000298478	7.39771e-06
Pim2	1.17735	0.00964493	0.0011187
Lgals1	1.17718	0.0113713	0.00140571
Kcnc3	1.17645	0.0897153	0.0271758
H2-DMa	1.17381	0.0405172	0.0086743
Wdfy1	1.1729	0.00176106	9.62183e-05
Psph	1.17183	0.00277239	0.000187861
Gm16477	1.1704	0.0152479	0.00211763
Cspg4	1.16965	0.0601999	0.0153026
Filip1l	1.16951	0.00231669	0.000142981
Amigo3	1.16949	0.0334393	0.00661804
Fxyd3	1.16905	0.000861868	3.43427e-05
Nr2c2ap	1.16903	0.035628	0.00722957
Tnip3	1.16663	0.0731147	0.020179
D1Ertd622e	1.16528	0.00326787	0.000239589
Gmnn	1.16492	0.00287886	0.000198766
Emb	1.16461	0.0157371	0.00222592
Stom	1.16419	0.00399687	0.00031471
Htatip2	1.16325	0.00135854	6.67616e-05
Mettl13	1.16304	0.0339586	0.00676191
Tmigd1	1.16038	0.00393177	0.000305519
Nxt1	1.1595	0.0127725	0.00166782
2700094K13Rik	1.1591	0.00474405	0.000400527
Pycard	1.15662	0.0102366	0.00121839
Bfsp1	1.15656	0.00925961	0.00104531
Diap2	1.15556	0.0010292	4.42942e-05
Mrpl12	1.15535	0.00251698	0.000163362
Apobec1	1.15525	0.000394087	1.0874e-05
Timeless	1.15503	0.00782113	0.000813634
Cd14	1.15233	0.0798305	0.0228707
Cadm4	1.15177	0.00435251	0.000357446
Rplp1	1.1503	0.124818	0.0436227
Ifrd1	1.15018	0.000545347	1.76085e-05
Slc35c1	1.15001	0.00185654	0.000103587
Hist1h4i	1.1494	0.026718	0.00476589
Ugt1a7c	1.14897	0.00250398	0.000159891
Dedd2	1.14816	0.0286922	0.0052932
Ncs1	1.14738	0.010431	0.00125118
Isoc2a	1.14686	0.0319658	0.0061703
Pgk1	1.14645	0.000880163	3.54623e-05
Cox6a1	1.14612	0.0670497	0.0178665
E2f2	1.14591	0.0397937	0.00839796
Ccdc85b	1.14536	0.0888589	0.0267428
Fbl	1.14339	0.000894604	3.62626e-05
Epha2	1.14275	0.00261786	0.000172596
Taf1d	1.1425	0.119702	0.0408231
Matn2	1.14177	0.00251698	0.000163541
Psmc3ip	1.13865	0.0214414	0.00346602
Ltbp4	1.13599	0.00143059	7.22238e-05
Dctpp1	1.13578	0.0537692	0.0129655
Cdk1	1.13569	0.00112425	5.09245e-05
Sipa1	1.13547	0.0837379	0.0244536
Banf1	1.13365	0.00547909	0.000488004
Map1b	1.1334	0.090761	0.0276145
Jund	1.13174	0.0657151	0.0173851
Gpr111	1.12719	0.00211685	0.000125478
Cp	1.12491	0.0146419	0.00200294
Engase	1.12486	0.00532816	0.000470333
Kcnh1	1.12024	0.00110848	4.98045e-05
Eda2r	1.11839	0.0880392	0.0264155
Ly6g5b	1.11797	0.102409	0.0327653
Dna2	1.11767	0.0281972	0.00517606
Pprc1	1.1158	0.0011373	5.20018e-05
Mrps28	1.11572	0.0133449	0.00176739
Rrp12	1.11336	0.0030501	0.00021692
Col1a2	1.11303	0.0915667	0.0279574
Cbx6	1.1129	0.000622815	2.16214e-05
Uck2	1.11204	0.00146011	7.47416e-05
Inf2	1.11051	0.0641817	0.0168124
Ercc1	1.10876	0.0248742	0.00430034
Tmem125	1.10704	0.00241439	0.000152254
Nfkbia	1.10694	0.00352983	0.000264567
Timm10	1.10636	0.0196404	0.00305429
Snrnp25	1.10411	0.00757526	0.000779215
Fam211a	1.10391	0.050186	0.0117614
Folr2	1.10041	0.00675781	0.000662539
Ccdc86	1.10038	0.00385921	0.000298033
Erg	1.09808	0.0258986	0.00453751
Serping1	1.09768	0.00911161	0.0010218
Shmt1	1.09725	0.000590327	1.97484e-05
Tex30	1.09656	0.0143308	0.00194915
Il33	1.09647	0.0239336	0.00407635
Nop56	1.09553	0.00109858	4.9024e-05
Echdc2	1.09549	0.0278056	0.0050804
Adamdec1	1.09369	0.0015274	8.02509e-05
Rpl38	1.09351	0.00848327	0.000924985
Tuba1c	1.09217	0.00274462	0.000184639
Cad	1.09181	0.00426604	0.000344372
Slit3	1.08982	0.0860178	0.0255359
Lat2	1.08923	0.07741	0.0218842
Col23a1	1.08872	0.0160728	0.00229826
Klf10	1.08819	0.00593169	0.000549679
Sertad1	1.08785	0.0076794	0.000792346
Slc16a2	1.0877	0.000570555	1.88862e-05
Acp5	1.08749	0.0312809	0.00597509
Ndufc2	1.08653	0.0094038	0.00107608
Fmod	1.0862	0.0340994	0.00679864
Edaradd	1.0859	0.00834321	0.00090252
Pnp2	1.08434	0.109392	0.035894
P4ha2	1.08346	0.0208191	0.00332475
Chaf1b	1.08299	0.0061718	0.000581574
Scand1	1.08016	0.0926851	0.028364
Txn1	1.07887	0.00848327	0.000925439
Eme1	1.07777	0.0282262	0.00518311
Ampd2	1.07473	0.0290951	0.0054012
Casp12	1.07381	0.00683119	0.000672652
Gyk	1.07125	0.000463862	1.3646e-05
Rpl36a	1.07117	0.00295206	0.000207425
Degs1	1.07104	0.000731827	2.752e-05
Apex1	1.06989	0.00109511	4.87115e-05
Ptgs1	1.06962	0.000389884	1.07104e-05
Uqcr11	1.06664	0.0325286	0.00631071
Eno1	1.06377	0.00472796	0.000398302
Junb	1.06114	0.0472258	0.0107556
Nedd9	1.06106	0.0186006	0.00282172
Slc22a4	1.06068	0.00521701	0.000456063
Pcbp3	1.06044	0.0174218	0.00257695
Gm9774	1.05949	0.0756858	0.0211774
Psmg4	1.05933	0.047576	0.0108709
Noc4l	1.05771	0.0113071	0.00139501
Clcn2	1.05754	0.0701354	0.0190441
Cenpa	1.05717	0.00925961	0.00104574
Apobec3	1.05672	0.00289148	0.000200873
Dock4	1.05606	0.0817454	0.0236738
Lum	1.05522	0.0206938	0.00330096
Traip	1.05482	0.0186952	0.00284863
Pdss1	1.05445	0.0289142	0.0053518
Tpbg	1.05398	0.00586952	0.000540693
Trim35	1.05393	0.0990181	0.0311483
Rhou	1.05338	0.000731827	2.74993e-05
9430023L20Rik	1.05327	0.0108059	0.00131509
Hbegf	1.05261	0.000379834	1.03648e-05
Gjb4	1.05194	0.0135668	0.00180713
Krtcap2	1.05111	0.0412223	0.00886804
Bmp7	1.04996	0.0139206	0.00187126
Ube2cbp	1.04974	0.122214	0.0421159
Leng9	1.04839	0.0226822	0.00377593
Gstp1	1.04765	0.0109178	0.00133431
Tom1l1	1.04736	0.000920539	3.78758e-05
Sapcd2	1.04672	0.0465534	0.0105498
Ephx3	1.04668	0.00162142	8.651e-05
Bod1	1.04582	0.00107437	4.71939e-05
Sel1l3	1.04336	0.00138048	6.82611e-05
Zcchc24	1.0431	0.0739051	0.0204693
Samd1	1.0428	0.0161266	0.0023076
Gdpd1	1.04201	0.00255167	0.00016711
Mafb	1.03918	0.00226524	0.000137537
Fen1	1.03912	0.00187834	0.000105722
Arl4c	1.03851	0.0049838	0.000427765
Aurkb	1.03717	0.0065402	0.000633618
Poc1a	1.03674	0.0606447	0.0154601
Slc9a3r1	1.03673	0.00412898	0.000327929
Rpl36al	1.0366	0.00225013	0.000135714
Rcc2	1.03641	0.00234075	0.000145609
Zmiz1	1.03581	0.000665349	2.36196e-05
Aadacl2	1.03523	0.0034302	0.000255051
Itga10	1.03392	0.134935	0.0486493
Ccdc101	1.03358	0.0221412	0.00363714
Mcm3	1.03284	0.00143639	7.29075e-05
Ggh	1.03209	0.00139552	6.92604e-05
Tmem40	1.0304	0.00398049	0.000312247
Svil	1.02925	0.0034326	0.000255858
Gadd45gip1	1.02874	0.0348651	0.00700895
Sfn	1.0287	0.0121688	0.00154977
Rgma	1.02868	0.0451622	0.0100878
Ssr2	1.02828	0.00477506	0.000403436
Sparc	1.02801	0.00181124	0.000100176
Slc12a7	1.02795	0.0225504	0.00374028
Lrr1	1.02768	0.0544135	0.0132205
Ripk3	1.02498	0.0197213	0.00307599
Wnt11	1.02452	0.0395197	0.00832566
Ndufa2	1.02426	0.0414946	0.00894689
H2afj	1.02257	0.0213902	0.00345383
Mtfr2	1.02067	0.0348651	0.0070123
Rusc1	1.01944	0.016219	0.0023317
Mrpl54	1.01856	0.022704	0.00378516
Olfml2a	1.01843	0.12099	0.0414798
Cenpm	1.01811	0.0586426	0.0147672
Cluh	1.01776	0.000868423	3.47772e-05
March3	1.01737	0.00102342	4.39244e-05
2310047M10Rik	1.01647	0.0203667	0.00322516
6330416G13Rik	1.01529	0.0950474	0.0294698
Tk1	1.01512	0.00578423	0.000530012
Gm11992	1.01482	0.00191533	0.000108739
Gch1	1.01468	0.0562667	0.0138597
Galnt10	1.01355	0.0391856	0.00822418
BC030867	1.01338	0.0267346	0.00477117
Atp5k	1.01321	0.0126946	0.00165144
Itprip	1.01264	0.00458252	0.000382413
Ets1	1.01264	0.0746319	0.0207663
Pttg1ip	1.01251	0.00363549	0.000274975
Mapk13	1.01064	0.00411419	0.000326001
Thsd4	1.00937	0.012699	0.00165356
Mblac1	1.00924	0.0432725	0.00949929
Sema3c	1.0083	0.0831603	0.0242358
Slc3a2	1.00788	0.0141528	0.0019163
Bola2	1.00774	0.0625377	0.0161298
Mcm5	1.00711	0.000771527	2.95258e-05
Ska1	1.00702	0.0586432	0.0147735
Gm10335	1.00652	0.0338015	0.00671656
Rps26-ps1	1.00624	0.03795	0.00789071
Dohh	1.00559	0.090693	0.0275883
Uqcr10	1.00537	0.0296922	0.00554836
Arrb2	1.00481	0.033542	0.00664657
Atp5g3	1.00451	0.00728761	0.00073717
Ndufa12	1.00391	0.00951436	0.00109687
Cox7c	1.00318	0.0041871	0.000335486
Mrp63	1.00141	0.040154	0.00853282
Slc2a1	1.0011	0.00594229	0.000551388
Ripply3	1.00105	0.00547483	0.000486956
Wdr46	1.00105	0.0127133	0.00165619
Mettl1	1.00097	0.00941466	0.00107819
Ifi30	1.00061	0.0151595	0.00209887
Slc45a3	1.0002	0.0184836	0.00279868
S100a13	1.00008	0.0459886	0.0103412

## Sheet: down KO vs WT
Differentially expressed genes for: down_Ko_vs_Wt Fold Change cut-off: 2.00 P-value cut-off: 0.05
	Ko_vs_Wt down regulated genes
gene_name	logFC	FDR	PValue
Chrnb3	-9.57788	3.4385e-05	2.45047e-07
Caps2	-8.36769	0.000756838	2.87377e-05
Cnpy1	-7.67702	2.33091e-05	1.36602e-07
Aqp5	-7.63024	1.85986e-06	2.49782e-09
Cyp2e1	-7.56725	0.121417	0.0417374
Afm	-7.09969	0.00527417	0.000463313
Gprin3	-6.89499	0.0164434	0.00237717
Adamts18	-6.79106	0.00027577	6.68341e-06
Pld5	-6.74687	0.0458984	0.0103058
Ifnl2	-6.71386	0.000287923	7.10096e-06
Unc5c	-6.68978	0.000234026	5.25962e-06
Ifnl3	-6.68015	0.000222621	4.8702e-06
Gm2035	-6.66775	0.0103261	0.00123285
Rph3a	-6.4391	0.0485021	0.0111756
Gm13152	-6.3815	0.0264825	0.00469304
Gspt2	-6.01283	0.00233534	0.000144845
Stk32a	-6.0117	0.0234887	0.00397334
Tssk1	-5.83131	0.0432163	0.00947903
Gm7461	-5.81433	0.0361656	0.00736515
Msi1	-5.79182	0.0300792	0.0056464
Slc44a5	-5.74324	0.0375955	0.0078002
Iqch	-5.72764	0.0308999	0.00587656
Necab1	-5.69787	0.000152337	2.76199e-06
Ptprd	-5.67957	0.00151708	7.93696e-05
Gm15446	-5.63489	4.50987e-05	3.9178e-07
Pcdh9	-5.5649	0.116132	0.039055
Clrn1	-5.55598	0.0829569	0.0241513
Pde6g	-5.53461	0.0543148	0.0131833
Nat1	-5.53118	0.039142	0.00821162
AF067063	-5.50673	0.0812172	0.0234762
Ifnb1	-5.49638	0.0579763	0.0144967
4930529M08Rik	-5.46688	0.0508326	0.0119798
Tmem163	-5.46599	0.0635094	0.0165286
Zfp583	-5.46393	0.053857	0.0130064
Kcnd3	-5.46193	0.000373961	1.01132e-05
Slc6a3	-5.43822	0.0875158	0.0262191
Gm5709	-5.39935	0.0804227	0.0231434
Smok2b	-5.37882	0.0737496	0.0204082
Olfr683	-5.37169	0.0494807	0.0115132
Pik3c2g	-5.32379	0.124339	0.0433565
Abca16	-5.31611	0.083786	0.0244796
Psg16	-5.30616	0.0620322	0.0159557
Bmp8b	-5.28515	0.0492437	0.0113933
Gm14440	-5.20307	0.0802931	0.0230841
Ky	-5.19862	0.0591426	0.0149364
Dctd	-5.19446	0.0996639	0.0314473
Gm4858	-5.18836	0.0542939	0.0131734
Ttc25	-5.17776	0.0707022	0.019293
Wasf3	-5.17266	3.70198e-05	2.7797e-07
Sycp1	-5.12636	0.0911394	0.0277797
Vmn1r4	-5.11035	0.0662346	0.0175766
Peg10	-5.09596	0.0659944	0.0174967
Ccna1	-5.08622	0.0772805	0.0218418
Stox1	-5.01079	0.081982	0.0237673
Pnliprp2	-4.9903	0.0653624	0.0172693
Gm1661	-4.98648	0.067764	0.0181738
Tbx4	-4.97883	0.0845934	0.0248758
Gm12886	-4.95821	0.00904488	0.00101045
Igsf9b	-4.9246	0.01013	0.00120278
Gm7173	-4.91081	0.114251	0.0381143
Pdyn	-4.90837	1.85986e-06	2.49719e-09
Tmsb15b2	-4.9068	0.134594	0.0484525
Gabrd	-4.89319	0.123031	0.0427126
Sox30	-4.8904	0.0903032	0.0274256
Gm14308	-4.8848	0.074291	0.0206215
Gm16432	-4.88356	0.0885122	0.0266115
Dnajb3	-4.88043	0.0827762	0.0240683
Zfp781	-4.86579	0.123126	0.0427533
Myo18b	-4.8545	0.123127	0.0427611
Cadm2	-4.82746	0.000367227	9.86386e-06
Ppp1r9a	-4.7865	0.13137	0.0467465
6820408C15Rik	-4.77795	0.095535	0.0296677
Slfn14	-4.77663	0.1354	0.0488502
Dgkg	-4.77366	0.10101	0.0321042
1700125H20Rik	-4.7621	0.129522	0.0458518
9330101J02Rik	-4.74285	0.0972568	0.0303449
Akap3	-4.73985	0.129529	0.0458727
Fat3	-4.69761	0.0890696	0.0268367
Zfp536	-4.69712	0.00516502	0.000449941
Tox	-4.69472	5.8265e-05	6.18894e-07
Clec9a	-4.65416	0.128411	0.0453332
Sobp	-4.64783	0.109151	0.0358018
Samd5	-4.6415	0.106284	0.0344073
Nrxn2	-4.63691	0.0954205	0.0296263
Hoxd8	-4.61089	0.0161334	0.00231153
Cilp	-4.60429	0.115639	0.0388121
Klhl14	-4.54477	0.00289377	0.000201209
Oog1	-4.49825	0.124685	0.0435532
Dnase1	-4.49825	0.124685	0.0435532
Klhl32	-4.48803	0.107827	0.0351192
Gja6	-4.48651	0.107827	0.0351123
Fat4	-4.48271	1.26399e-06	1.34715e-09
Enpep	-4.47852	1.26399e-06	1.33245e-09
AA474408	-4.47586	0.0203142	0.00320744
Nov	-4.46734	7.94295e-05	1.01342e-06
Vmn1r44	-4.43922	0.0285941	0.00526637
Nat3	-4.40082	0.0243194	0.00416772
Car6	-4.39386	0.00198732	0.000114767
Ddit4l	-4.38755	0.0203504	0.00322057
Zfp869	-4.36766	0.0273433	0.00494253
Ctxn3	-4.35696	0.0269335	0.00482894
Dzip1	-4.33129	0.131436	0.0467856
3300002I08Rik	-4.30218	0.0193107	0.00298719
Ttc30a2	-4.29079	0.0104585	0.00125584
Nckap5	-4.26464	0.00200354	0.000116193
Nol4	-4.24631	0.0153277	0.00213995
Fhl1	-4.23334	0.000154542	2.8114e-06
Apc2	-4.22672	0.0309278	0.00588875
Hsf5	-4.18141	0.0326234	0.00633708
Eddm3b	-4.17006	0.0127282	0.00165891
Gm21464	-4.16767	0.0375369	0.00778191
Adck5	-4.13672	0.0342684	0.00684489
Rnf17	-4.11863	0.0363475	0.00742849
Gpr133	-4.11396	0.0965371	0.0300732
Zmat1	-4.09841	0.00332767	0.000244786
Cacna2d2	-4.01689	0.000204917	4.3658e-06
AU018091	-4.00822	0.00994608	0.00117123
H2-Q2	-3.95605	0.00237808	0.000149093
Magee2	-3.94811	0.000103056	1.51618e-06
Sgcd	-3.93042	0.119261	0.0405813
Npr3	-3.90212	9.8404e-05	1.40569e-06
Trim9	-3.88182	0.0244946	0.00420778
Creg2	-3.87253	0.0160728	0.00229892
Stpg2	-3.85839	0.0219283	0.00357417
Nrg4	-3.85544	0.0223608	0.00369316
5730507C01Rik	-3.84414	0.0579589	0.0144853
Zkscan2	-3.79852	0.0744071	0.0206644
Cdh2	-3.78065	0.00184383	0.000102204
Gm10778	-3.77351	0.0222626	0.00366537
Gm6880	-3.7272	0.040154	0.00853253
Chn1	-3.72456	0.00933512	0.00105826
Gm14409	-3.7155	0.000715006	2.64507e-05
Tceal1	-3.67747	0.00462385	0.000387838
Fgf9	-3.67046	0.0153313	0.00214139
Dkk1	-3.65943	0.102007	0.032568
Hspa12a	-3.65622	0.0985159	0.0308821
Gm2042	-3.64841	0.00113064	5.14901e-05
Fam187b	-3.63893	0.129135	0.0456516
Zfp454	-3.63535	0.00935814	0.00106541
Gm12888	-3.59892	0.105856	0.0342171
Tgtp2	-3.57712	0.00867201	0.000951851
Serpina1b	-3.56212	0.0108619	0.00132616
Shisa2	-3.55754	0.000404109	1.11999e-05
Nudt11	-3.514	0.100147	0.0317021
Gbp9	-3.50441	7.44689e-06	2.44592e-08
4933427D14Rik	-3.47646	0.0410861	0.00883624
Lypd1	-3.47497	0.056049	0.0137958
Npsr1	-3.4717	0.0420343	0.00912741
Cyp2b19	-3.44929	0.000167202	3.1642e-06
Satb1	-3.43524	2.80221e-06	4.7898e-09
Map3k11	-3.42578	0.0340413	0.00678498
4833403I15Rik	-3.41006	0.0687092	0.0185227
Gbp8	-3.40639	5.39707e-05	5.1727e-07
Zfp882	-3.38144	0.00142626	7.1831e-05
Rhbdd3	-3.33687	0.0504801	0.0118704
Kcnh3	-3.32169	0.0307821	0.00583848
Trank1	-3.30587	5.0327e-05	4.64948e-07
Ush2a	-3.29569	0.000940789	3.89387e-05
Gm4631	-3.26914	0.0932356	0.0286064
Kndc1	-3.25258	0.00306161	0.000218374
Mid1	-3.24448	0.0197297	0.00307972
Gm14401	-3.23834	0.0971736	0.030307
Siglec1	-3.23035	0.0665388	0.0176788
Saa1	-3.21717	0.0068908	0.000680625
Mx1	-3.20682	0.0271463	0.00488748
Syt1	-3.20359	0.129942	0.046048
Atp8a2	-3.19788	0.0162635	0.0023391
Gkn1	-3.19696	0.000519352	1.63278e-05
Fam65b	-3.1923	0.00204382	0.000119528
Chrna6	-3.18644	0.124831	0.043656
Upk3b	-3.18133	3.03756e-05	2.03975e-07
Grid2	-3.17326	0.0164434	0.00237779
Zfp300	-3.17257	0.0191356	0.00295025
Abcg2	-3.15315	3.2829e-06	6.65764e-09
Acsm2	-3.15136	0.00112563	5.10555e-05
Slc2a2	-3.14398	0.070515	0.0191946
Aldh1a1	-3.13842	1.71738e-06	2.0968e-09
Ano4	-3.12073	0.0494292	0.0114905
Gpr68	-3.12054	0.0022538	0.000136182
Gca	-3.10653	0.000340783	8.83921e-06
Snrpn	-3.09789	0.0856341	0.0253907
Nrxn1	-3.06798	7.4229e-05	8.68837e-07
Gbp4	-3.06311	7.52182e-05	9.20268e-07
Dzank1	-3.03925	0.00380791	0.000292898
Stpg1	-3.02499	0.0622855	0.0160267
Gm16493	-3.02244	0.0255129	0.00444346
Apol7d	-3.02147	0.131516	0.0468707
Prrg3	-3.00314	0.0525377	0.0125563
Sec14l4	-3.00288	0.00492315	0.000420757
Gm11011	-2.98102	0.0864845	0.0257431
Vmn2r30	-2.97676	0.0267346	0.00477211
Ofcc1	-2.97095	0.00230879	0.000141648
Cyp4a12a	-2.95572	1.62149e-05	8.21584e-08
Bend7	-2.95414	0.0872832	0.0260928
Tenm1	-2.95163	0.0838671	0.0245596
Cyp4f15	-2.94436	3.4385e-05	2.42091e-07
Gm17655	-2.93899	0.0755351	0.0210821
Vldlr	-2.91926	0.000715006	2.6451e-05
Zfp14	-2.90474	0.00527417	0.000463257
Zc2hc1c	-2.89337	0.0152728	0.00212886
Lamb1	-2.89002	6.07906e-06	1.47203e-08
Hist2h4	-2.88343	0.130673	0.0464272
Hrc	-2.87981	0.12608	0.04421
Ccdc40	-2.87824	0.10684	0.0346655
Arhgap24	-2.86605	0.000152014	2.71394e-06
Fam228a	-2.84002	0.0582612	0.0146057
Gm11007	-2.83724	0.107102	0.0347764
Carf	-2.83565	0.0326749	0.00635307
Ccdc113	-2.82666	0.0179193	0.00268445
Cyp24a1	-2.82104	0.000722161	2.69802e-05
Msln	-2.81866	3.87409e-05	3.07692e-07
Prap1	-2.80746	0.131436	0.0467999
Scrn1	-2.80084	0.000183066	3.64321e-06
Lsamp	-2.79575	1.96783e-05	1.1172e-07
Rassf8	-2.78631	0.0002863	7.01381e-06
Cyp1b1	-2.7796	0.0178841	0.00267263
Med12l	-2.7753	0.000565915	1.86041e-05
Slc16a10	-2.77271	0.000249157	5.76464e-06
Cyp26b1	-2.77216	0.00046442	1.37411e-05
Rgl3	-2.76342	0.00243273	0.00015445
Cps1	-2.75489	3.80615e-05	2.95086e-07
Gm10644	-2.75052	0.0517696	0.0122873
Gm9989	-2.74895	0.011606	0.00144676
Abca8b	-2.74538	0.034956	0.00703986
Tex9	-2.74107	0.00211608	0.000125174
Rbm20	-2.73152	0.095124	0.0294994
Nox4	-2.72131	0.00251698	0.000163636
Arhgap28	-2.72122	0.0651023	0.0171648
Npy	-2.71703	0.0691529	0.0186753
Piezo2	-2.69563	2.81424e-05	1.85543e-07
Sptb	-2.68233	0.000239386	5.4655e-06
Sardh	-2.66176	0.109989	0.0362244
Ppp1r14d	-2.66138	0.0887266	0.0266901
Tll1	-2.65666	0.000634723	2.21636e-05
Map9	-2.65228	0.000552072	1.7862e-05
B3gat1	-2.64895	0.056049	0.0137953
Cryba4	-2.64684	0.119099	0.0405042
Ppp1r3c	-2.64674	8.42367e-06	3.13683e-08
Zfp456	-2.64226	0.0288702	0.00533662
Trim30d	-2.63956	0.00354423	0.000266342
Iqcg	-2.63617	0.126411	0.0443674
Eml1	-2.63085	0.00162142	8.64488e-05
St8sia4	-2.62473	0.000116275	1.83565e-06
Kcng3	-2.61733	0.000409965	1.14373e-05
Sp100	-2.60829	0.000188406	3.93182e-06
St3gal5	-2.59419	4.50744e-05	3.85228e-07
Pip5k1b	-2.59246	0.0870693	0.025981
Apol9b	-2.59154	0.0686689	0.0185076
Wdr78	-2.58517	0.00443014	0.000366181
C8g	-2.57393	0.040312	0.00859771
Rapgef4	-2.56052	9.59363e-05	1.35872e-06
Pm20d1	-2.55374	0.000102386	1.50007e-06
Smc1b	-2.54868	0.061668	0.0158076
Hunk	-2.54507	6.44978e-05	7.28411e-07
Pard3b	-2.54503	0.000152014	2.73353e-06
Lipo2	-2.53534	0.120157	0.0410593
Frem2	-2.53125	0.000185899	3.79037e-06
Serpinb1c	-2.53088	0.0666053	0.0177075
Fn1	-2.51886	7.44689e-06	2.50033e-08
A4galt	-2.51696	0.000114748	1.79326e-06
Zbtb10	-2.5024	0.0744297	0.0206896
Col4a3	-2.4984	0.0031204	0.000225539
Pla2g5	-2.48559	0.00319236	0.000232028
Acot4	-2.4827	0.116065	0.0390188
Vmn2r29	-2.47188	0.0461008	0.010389
Pnma5	-2.45936	0.0140077	0.00188718
Cpeb1	-2.45832	0.00555269	0.000496932
Cux2	-2.45073	8.58216e-05	1.14736e-06
Fam169a	-2.45029	1.58612e-05	7.93981e-08
Kcnu1	-2.44488	0.025824	0.00451814
Mctp1	-2.44187	0.000185332	3.7675e-06
6430571L13Rik	-2.44111	0.0797289	0.0228318
Gm4787	-2.43702	0.0223608	0.00369518
Zfp37	-2.43653	0.00371556	0.00028454
Pfn4	-2.43391	0.0369233	0.00760856
Osbpl6	-2.42692	0.000100643	1.46839e-06
Lrrc31	-2.42673	0.000418759	1.17593e-05
9530053A07Rik	-2.42484	0.0913491	0.0278771
Stag3	-2.41801	0.000622815	2.13848e-05
Zfp608	-2.41724	1.96783e-05	1.10626e-07
AU041133	-2.41689	0.0132255	0.00174392
Cyfip2	-2.416	1.12688e-05	4.47148e-08
Gm14406	-2.40682	0.0647212	0.0170327
2010002M12Rik	-2.40409	0.00706134	0.000705229
Zfp72	-2.39869	0.00446303	0.000369172
Hist1h1e	-2.38986	0.0120682	0.00152648
Ikzf3	-2.38949	2.91061e-05	1.93674e-07
Klhl41	-2.38749	0.0902273	0.027386
Psg19	-2.38731	0.0417045	0.00901923
Prkg1	-2.38686	0.0718402	0.0197088
Dpcr1	-2.38532	0.0725436	0.019946
Gbp6	-2.37625	0.000960309	4.02156e-05
Efr3b	-2.37499	0.133321	0.0478478
Mgarp	-2.37306	0.000183408	3.6948e-06
Rnf138	-2.3715	0.104851	0.0337961
Ror1	-2.37133	0.1196	0.0407555
Trim34b	-2.36904	0.00807513	0.000862625
Tceanc	-2.36886	0.000169242	3.21313e-06
1700010I14Rik	-2.36175	0.00377823	0.000289693
Xlr3b	-2.36027	0.021589	0.00350701
Spink13	-2.35811	0.0104854	0.00126034
Mapk4	-2.35416	0.0203504	0.00322133
Dnajc28	-2.35056	0.000394201	1.09012e-05
Nap1l3	-2.34284	0.00090465	3.67855e-05
Vps39	-2.3425	0.00333344	0.000245414
Stk32c	-2.34062	0.0191866	0.00296448
Mkrn3	-2.33425	0.064353	0.0168848
Cngb3	-2.33388	0.0661373	0.0175386
Zfp937	-2.33188	0.00143217	7.23909e-05
PYURF	-2.31942	0.0728802	0.0200875
Pygl	-2.31653	7.15658e-06	2.12883e-08
Tnfrsf11b	-2.30065	0.000187952	3.85519e-06
Plag1	-2.30022	0.00303092	0.00021483
Ifi44	-2.29539	0.00564117	0.000511393
Atp8b5	-2.29462	0.0390434	0.00818717
Gm14399	-2.29399	0.00921841	0.00103659
Ppil6	-2.28966	0.00243273	0.000154315
Wnt2	-2.28893	0.000144076	2.49788e-06
Raver2	-2.28467	3.50083e-05	2.54318e-07
Ankzf1	-2.28205	0.00748276	0.000764675
A830005F24Rik	-2.28107	0.00108178	4.78779e-05
Tppp	-2.27815	0.000525427	1.6615e-05
Zfp354b	-2.27745	0.0407923	0.00874067
Sphkap	-2.27364	1.53118e-05	7.47784e-08
9930111J21Rik2	-2.26474	9.59363e-05	1.3492e-06
Ccdc158	-2.25886	0.0309757	0.00590544
Sema3b	-2.25733	0.00231633	0.000142799
L3mbtl1	-2.25637	0.0204858	0.00325277
Dcaf12l1	-2.25211	0.0761084	0.0213676
Pdzd7	-2.24427	0.0030613	0.00021809
Car3	-2.23978	0.032505	0.00629821
Apol9a	-2.23867	0.0447769	0.00995894
Ablim2	-2.23862	0.0107202	0.00130101
Irgm2	-2.2378	0.000178751	3.47005e-06
Katnal1	-2.2322	0.00361995	0.000273137
Mtus2	-2.22561	5.79882e-05	5.91496e-07
Grin1	-2.22401	0.000847882	3.33264e-05
Ankrd34c	-2.215	2.78118e-05	1.79968e-07
Zpbp2	-2.21186	0.0549527	0.0133899
Sult1b1	-2.21156	0.0416809	0.00900485
Ifi205	-2.21019	0.0195623	0.00303506
Ift80	-2.20008	0.000152014	2.73757e-06
Zfp78	-2.1947	0.0191167	0.0029418
Ric3	-2.18675	0.0147588	0.00202268
Zfp941	-2.18326	0.00240236	0.000150908
Spin4	-2.18169	0.00401126	0.000316375
BC030476	-2.18016	0.000130616	2.16604e-06
Ddx60	-2.17945	7.52182e-05	9.17309e-07
Slc25a23	-2.17385	0.00892125	0.000989011
Zfp820	-2.1737	0.000507635	1.57706e-05
Gm5148	-2.1729	0.00420747	0.000337759
B3gnt5	-2.1663	0.0167239	0.00242879
Pdgfra	-2.16572	0.000107512	1.62768e-06
Phf11a	-2.16227	0.027402	0.00497313
Tnik	-2.15923	6.43558e-05	7.17222e-07
Egfl6	-2.15214	0.00185651	0.00010336
AI467606	-2.15068	0.00311523	0.000224404
Ankmy1	-2.14992	0.0474362	0.0108177
Trpm3	-2.13935	5.20058e-05	4.95263e-07
Hist4h4	-2.13439	0.132519	0.0473901
Cutal	-2.1315	0.00951436	0.00109622
Alk	-2.13141	0.000570555	1.89128e-05
Spin2c	-2.12945	0.103897	0.0334
Fxyd4	-2.12847	0.00131124	6.36371e-05
Fam198b	-2.12694	0.000103233	1.53138e-06
Gm12258	-2.1216	0.00279248	0.000190586
Gabpa	-2.12159	0.0559637	0.0137475
Fsbp	-2.12057	0.104025	0.0334662
Zfp114	-2.12042	0.0333132	0.00658081
Rasgrf1	-2.12015	1.96783e-05	1.0838e-07
Arnt2	-2.11741	0.00197931	0.000114184
Ctps2	-2.11328	0.085715	0.0254199
Abca5	-2.10977	0.000622815	2.14175e-05
Gldc	-2.10765	5.20058e-05	4.93088e-07
D130040H23Rik	-2.10583	0.0828429	0.0241029
Plce1	-2.1054	0.00158135	8.32139e-05
Slc16a7	-2.09759	0.0355016	0.00719308
Ppfia2	-2.09729	0.00021163	4.53464e-06
Zfp462	-2.09556	8.24562e-05	1.08223e-06
Rimklb	-2.09481	0.0034326	0.000255839
Dlec1	-2.09396	0.0538933	0.0130185
Rasl11b	-2.09303	0.000113792	1.77139e-06
Kit	-2.08976	1.76844e-05	9.28426e-08
Zfp2	-2.08894	0.00085689	3.38446e-05
Ccdc89	-2.08649	0.0139325	0.00187371
Gm9900	-2.08328	0.0476048	0.01089
Xkr6	-2.08018	0.00107437	4.7293e-05
Akt3	-2.06924	1.88237e-05	1.01122e-07
Dmgdh	-2.0663	0.00278298	0.000189587
Ssc5d	-2.0613	0.0714819	0.01958
9930111J21Rik1	-2.05874	0.00435251	0.000357894
Sytl3	-2.05867	0.0022538	0.00013621
Sspo	-2.05718	0.0491008	0.0113572
H2-T24	-2.05218	0.0369053	0.0075969
Spata13	-2.04534	0.000160453	2.93853e-06
Trim30a	-2.04514	0.00019419	4.08983e-06
Arntl	-2.04203	0.000183408	3.69346e-06
Wdr93	-2.0413	0.0528134	0.0126481
Fras1	-2.03744	0.000719871	2.67189e-05
Frem3	-2.02671	0.114036	0.0380027
Nlrp1b	-2.02225	0.0434738	0.00956471
Zfp420	-2.0179	0.00177718	9.78584e-05
Map3k13	-2.01423	0.000960309	4.01527e-05
Atp6v0e2	-2.01352	0.0206822	0.00329784
Pcolce2	-2.013	0.00146011	7.48115e-05
Kcnc2	-2.01249	0.000665349	2.36286e-05
Rbpms2	-2.01209	0.00132104	6.41931e-05
5033411D12Rik	-2.00942	0.0633127	0.0164186
Unc13a	-2.00919	0.0051466	0.000446509
F8	-2.00888	0.00322838	0.0002363
Krt20	-2.00648	0.0956154	0.0296985
Zfp879	-2.00604	0.0370835	0.00764943
Ppara	-1.99887	0.0183788	0.00278022
Zfp334	-1.99717	0.0155533	0.00218751
Igtp	-1.98463	0.00538548	0.000477036
Grm4	-1.98455	0.0126935	0.00165052
Lhfpl2	-1.98089	0.00887169	0.000980268
Celf5	-1.98064	0.0895505	0.0270354
Gm14410	-1.98018	0.00672984	0.000658975
Sema3d	-1.96204	0.000635224	2.22198e-05
Slc1a2	-1.96155	0.00277729	0.000188532
Slc14a1	-1.9567	0.00950679	0.00109362
Uggt2	-1.95346	0.0156954	0.00221522
Cacnb1	-1.95321	0.00922849	0.00103885
Tmem117	-1.94974	0.114587	0.0382928
Oas2	-1.94878	0.0134814	0.00179013
Gm6890	-1.94749	0.0107973	0.001313
Pou4f1	-1.94266	0.101476	0.0323055
Cdh4	-1.93728	0.00101731	4.35342e-05
Syp	-1.93649	0.114613	0.0383559
Dhdh	-1.93232	0.00401227	0.0003167
Peli2	-1.93176	0.000123938	1.98068e-06
Dkk3	-1.92478	7.96414e-06	2.72262e-08
Slc16a12	-1.91627	0.000539776	1.71676e-05
Afg3l1	-1.91241	0.113841	0.0379099
Hs3st3b1	-1.91094	0.000890366	3.59821e-05
Stk36	-1.91077	0.0117959	0.00148052
Gm5595	-1.90235	0.00531274	0.0004674
1700019G17Rik	-1.89722	0.00414726	0.000330899
Zfp763	-1.89721	0.00112425	5.07525e-05
Fam161b	-1.8922	0.00276467	0.000186805
Tmem116	-1.88951	0.00263082	0.000173932
Svep1	-1.88083	0.0047195	0.000397301
Tmem254c	-1.88029	0.0170688	0.00250702
Zfp605	-1.87751	0.00122508	5.781e-05
Zfp239	-1.877	0.00941879	0.00107924
Zfp760	-1.86863	0.00515404	0.000447829
Katnal2	-1.86324	0.131088	0.0466063
Fam124a	-1.86232	7.94295e-05	1.00948e-06
Mtg2	-1.85972	0.00766807	0.000790633
Dlx3	-1.85959	0.00212083	0.000125843
Ddx43	-1.85631	0.00984016	0.00115215
Dsg1c	-1.85621	0.0595859	0.0150844
Ccdc103	-1.85584	0.123843	0.0431233
Glt8d2	-1.85243	0.00532588	0.000469481
Ddah1	-1.85233	5.79882e-05	5.96194e-07
Exd1	-1.85149	0.00629365	0.000599358
D3Ertd751e	-1.84969	0.000622815	2.14922e-05
Inca1	-1.84537	0.0712028	0.0194692
Pclo	-1.84239	0.000500824	1.53479e-05
Lrtm2	-1.84129	0.0800599	0.0229875
Zfp174	-1.84076	0.00295974	0.000208326
Arhgap31	-1.839	0.00345003	0.000257367
Fam184a	-1.83782	0.0140848	0.00190194
Gbp7	-1.83566	0.000143098	2.47217e-06
Phactr1	-1.83451	0.00812422	0.00087002
Zfp964	-1.83254	0.0544016	0.013211
Zfp105	-1.82969	0.0221459	0.00364208
Capsl	-1.82692	0.00177053	9.69517e-05
Trim5	-1.82658	0.000298682	7.49395e-06
Upb1	-1.8216	0.00146011	7.47532e-05
Zbtb16	-1.82098	0.00293903	0.000205612
Zfp709	-1.81258	0.00359351	0.000270703
Dcaf11	-1.809	0.000841586	3.28847e-05
Tmem246	-1.80803	0.00615947	0.000579812
Ttll13	-1.80766	0.0158333	0.0022492
Fgf10	-1.80412	0.040198	0.00854707
Herc6	-1.80329	0.00110848	4.98716e-05
9830147E19Rik	-1.80325	0.0465098	0.0105308
Fzd4	-1.80046	0.0220466	0.00360691
Rab17	-1.79976	0.000544087	1.74295e-05
2810021J22Rik	-1.79333	0.000847882	3.3277e-05
Rnf213	-1.7922	8.75483e-05	1.18091e-06
Rhox4b	-1.79123	0.0895803	0.027083
Pde4a	-1.79007	0.000704693	2.57158e-05
Slc24a2	-1.78743	0.0208878	0.0033421
Acot6	-1.78409	0.0642465	0.016849
Kif26a	-1.77859	0.00228366	0.00013913
Sp4	-1.7741	0.0036849	0.000281149
Zfp759	-1.77242	0.025132	0.00435289
Zkscan4	-1.77134	0.014072	0.00189917
Slfn5	-1.77074	0.00798865	0.00084612
Zfp128	-1.75868	0.120283	0.0411198
Tln2	-1.75703	0.000139071	2.38563e-06
Ano3	-1.75655	0.0121688	0.00154767
Emx2	-1.75471	4.96804e-05	4.47042e-07
Fam229b	-1.75281	0.0676386	0.0180978
Tspyl4	-1.7504	0.00568401	0.000517706
Fbxl21	-1.74968	0.0769204	0.0216989
Rtp4	-1.74356	0.00269415	0.000180093
Fam110b	-1.74164	0.00102315	4.38465e-05
Tsga10	-1.74001	0.00222885	0.00013375
F3	-1.73916	8.24562e-05	1.07561e-06
5430403G16Rik	-1.73461	0.00994745	0.00117301
Fam171a1	-1.73294	3.69694e-05	2.75335e-07
Zkscan7	-1.73151	0.000319956	8.08631e-06
Ldoc1l	-1.73033	0.00119471	5.55915e-05
Grk4	-1.72546	0.0403462	0.00861307
AI464131	-1.72359	0.0136558	0.00182219
Ikzf4	-1.7217	0.0698092	0.018909
Cdh11	-1.72062	0.00260719	0.000171574
Dync2h1	-1.71809	9.59363e-05	1.35727e-06
Gm960	-1.71502	0.0117509	0.00146914
Slfn4	-1.71341	0.0640682	0.0167748
Sulf2	-1.70825	0.100063	0.0316237
Ttc30b	-1.70629	0.000789625	3.04165e-05
Zfp229	-1.70586	0.00245231	0.000155992
Ntn1	-1.70562	0.000436765	1.25814e-05
Scml2	-1.70539	0.0121412	0.00153942
Cct6b	-1.70443	0.0472258	0.0107592
Zfp39	-1.69821	0.00400914	0.000315963
Ephx2	-1.6975	0.000124487	1.99867e-06
Dtx4	-1.69722	0.00166676	8.93363e-05
Xaf1	-1.69459	0.00053652	1.70313e-05
Fkbp14	-1.69296	0.00050018	1.52976e-05
Iqsec1	-1.69226	0.000254717	6.04877e-06
Slc35f1	-1.69047	0.119816	0.0408798
Nf1	-1.68845	0.000374222	1.01647e-05
Zcchc11	-1.68147	0.00112425	5.08809e-05
Lmx1b	-1.67911	0.00826877	0.000891438
Zfp455	-1.67511	0.0180299	0.00271202
Hist1h2be	-1.67502	0.0158046	0.00224416
Mapre2	-1.67377	4.03291e-05	3.299e-07
Krt8	-1.67048	0.0586193	0.0147362
Paqr5	-1.67005	5.82205e-05	6.14867e-07
Frmd4a	-1.66989	6.299e-05	6.96001e-07
Gm5431	-1.66929	0.000507635	1.57938e-05
Npnt	-1.65909	0.00761301	0.000784027
Syne1	-1.65489	3.9305e-05	3.16724e-07
Lrrc4	-1.65256	0.000472176	1.41817e-05
Muc13	-1.65238	0.00559494	0.000503787
Slfn8	-1.6507	0.000432878	1.23936e-05
Dsg1a	-1.64945	0.000175257	3.37122e-06
BC068281	-1.64749	0.0203504	0.00321973
Ifit3	-1.64739	0.00739139	0.000752631
Ttc28	-1.64458	0.00435056	0.000356452
Zfp493	-1.6406	0.0476737	0.0109282
Glb1l2	-1.63797	0.00354423	0.000266146
Tmem178	-1.63543	0.122442	0.0422915
Gbp3	-1.6245	0.00524286	0.000459282
Eda	-1.6237	0.000329163	8.47975e-06
Ifit1	-1.62347	0.00782759	0.000816638
Ift57	-1.62194	0.00333372	0.000245715
Dpep2	-1.62069	0.134807	0.0485786
Dnal1	-1.61978	0.00236317	0.000147725
Irf7	-1.61899	0.00131024	6.34283e-05
Mia2	-1.61888	0.0327798	0.00637642
Cldn10	-1.61777	0.105856	0.0342002
Ccdc66	-1.61761	0.00100657	4.28643e-05
Rab11fip2	-1.61544	0.000861868	3.42784e-05
BC025446	-1.61521	0.0335835	0.00666093
Il4i1	-1.61435	0.0234475	0.00396207
Lrrc51	-1.6126	0.0121688	0.00155035
Arhgef9	-1.61139	0.000704693	2.5864e-05
Zfp955a	-1.60229	0.00516502	0.000449789
Aox1	-1.60155	0.0141775	0.00192138
Sat2	-1.60155	0.077907	0.0221103
Usp18	-1.60076	0.0237195	0.00403016
Zfp960	-1.60055	0.0195905	0.00304124
Ces1d	-1.60034	5.76679e-05	5.72688e-07
Fgf1	-1.59999	0.0318665	0.00613591
Gyg	-1.59847	5.0327e-05	4.66987e-07
Tnfrsf14	-1.59691	0.00559882	0.000506298
Ak1	-1.59506	0.0027167	0.0001822
Lonrf3	-1.59225	0.0271411	0.00488278
Amdhd1	-1.59218	0.133852	0.0480955
Lgals3bp	-1.59199	0.0117614	0.00147403
C030039L03Rik	-1.58899	0.0371802	0.00768525
Fhad1	-1.58791	0.000841586	3.29318e-05
Gm9949	-1.58025	0.0183506	0.00277006
Map3k5	-1.5797	2.5246e-05	1.5711e-07
Ryr2	-1.57675	0.0534337	0.0128455
Cd109	-1.57298	7.46099e-05	8.88159e-07
Best1	-1.57158	0.0146419	0.00200231
Bbs10	-1.57133	0.0115441	0.00143439
Dlg2	-1.56959	0.000243814	5.61124e-06
Smoc1	-1.56947	0.0275512	0.00500805
Zfp41	-1.56872	0.0118002	0.00148178
Adamtsl1	-1.5636	0.0554153	0.0135654
Zfr2	-1.5619	0.0107008	0.00129735
Phf11b	-1.56091	0.0140077	0.00188724
Spata2l	-1.56052	0.00380519	0.000292077
1700029J07Rik	-1.55903	0.00875495	0.000964161
Mpped2	-1.55712	8.75483e-05	1.18114e-06
Gm10033	-1.557	0.0762907	0.0214421
Spock2	-1.55643	0.0938201	0.028909
Zfp60	-1.55624	0.00130943	6.31955e-05
Fam120c	-1.55365	0.00150841	7.88227e-05
Zfp97	-1.55301	0.00527417	0.000462919
Ccl27a	-1.55266	0.0261462	0.00460091
Abi3bp	-1.55262	0.000590291	1.97112e-05
Gm5113	-1.5475	0.0222645	0.00366703
Enpp5	-1.54523	0.000130616	2.17632e-06
Dach1	-1.54325	0.00453684	0.00037777
Mdfic	-1.5408	0.0015274	8.02153e-05
Dach2	-1.54034	0.0837379	0.0244537
Slc4a4	-1.53646	0.0846043	0.0248945
Rps6ka2	-1.53482	0.00113064	5.14525e-05
1700049G17Rik	-1.53431	0.00107437	4.72115e-05
Frmpd1	-1.5304	0.00107371	4.69964e-05
Lgals9	-1.5297	0.00213507	0.00012708
Zfp955b	-1.52931	0.0117516	0.00147
Nicn1	-1.52866	0.000340978	8.88519e-06
Zbtb26	-1.52691	0.00904488	0.00101043
Zfp799	-1.52644	0.00116094	5.35785e-05
Mttp	-1.52244	0.001397	6.94192e-05
Fam13a	-1.52242	0.00717015	0.000722853
AI987944	-1.52079	0.00143639	7.29274e-05
Dapk1	-1.51818	9.88868e-05	1.41862e-06
Nudt12	-1.51791	0.00211106	0.000124749
Zfp558	-1.51768	0.0120682	0.00152623
Cdkl5	-1.51663	0.0262842	0.00463395
4930550C14Rik	-1.51562	0.00645419	0.000620163
Cpt1a	-1.51385	4.93589e-05	4.39924e-07
Akap7	-1.50981	0.00387819	0.000300198
Kbtbd7	-1.5063	0.00592631	0.000547309
Oas1g	-1.50611	0.022012	0.00359463
Ccdc79	-1.50579	0.039142	0.00821264
Prox2	-1.50564	0.0721604	0.0198231
Ift81	-1.50407	0.0014926	7.77232e-05
Oas1a	-1.50407	0.00288873	0.000200153
Asb13	-1.50181	6.43558e-05	7.18949e-07
Ttbk2	-1.50097	0.00779626	0.000810038
Fam188b	-1.50084	0.0503954	0.0118365
Rapgef5	-1.4995	0.000465889	1.38226e-05
Prokr2	-1.49512	0.120325	0.0411416
C330011M18Rik	-1.49391	0.100264	0.0317973
2210404O09Rik	-1.49031	0.00681417	0.000669728
Gm4070	-1.48936	0.00185654	0.000103588
Ifi47	-1.4877	0.000340783	8.84152e-06
2610008E11Rik	-1.48525	0.00251698	0.000163794
Zfp932	-1.48438	0.00241439	0.000152401
Sema5a	-1.48271	0.00519201	0.00045356
Tgtp1	-1.48162	0.0555245	0.0136159
Slc25a36	-1.4815	0.000545347	1.76112e-05
Wdr96	-1.47995	0.00267606	0.000178069
Zfp59	-1.47986	0.0108192	0.00131764
Gm13251	-1.47921	0.0499	0.0116642
Mitf	-1.47847	0.0581887	0.0145813
Gm20939	-1.47809	0.0167479	0.0024374
Acad12	-1.47716	0.0249738	0.0043206
Gvin1	-1.47611	0.00524286	0.000459219
Lpar1	-1.47551	0.00130877	6.29332e-05
Slc38a1	-1.47449	0.0398736	0.00842097
Adam4	-1.4744	0.119393	0.04067
Wsb1	-1.47246	0.0366787	0.00753681
Nid1	-1.47231	0.00814886	0.000874034
Zfp108	-1.46989	0.0331951	0.00653527
Slc39a8	-1.46957	0.000152014	2.69807e-06
Jazf1	-1.46943	0.00788273	0.000828646
Oas3	-1.46879	0.00658382	0.000639451
Trim14	-1.46786	0.00130943	6.32497e-05
Mxra7	-1.46429	4.50987e-05	3.93695e-07
Pou2f3	-1.46362	0.000857038	3.39027e-05
Crim1	-1.46169	0.000555227	1.8076e-05
Zfp934	-1.45774	0.0236889	0.00402167
Gm14305	-1.45703	0.0466407	0.0105804
Esr1	-1.45401	0.00484591	0.000411788
Azgp1	-1.4508	0.108377	0.0353956
Trim34a	-1.44873	0.00018154	3.59069e-06
Hlf	-1.44784	0.000558883	1.82871e-05
Itpkb	-1.44567	0.000279642	6.7943e-06
Zfp704	-1.44553	0.000234026	5.23485e-06
Lrrc48	-1.44361	0.0635094	0.0165316
Lect1	-1.44013	0.0666788	0.0177402
Zfp873	-1.44008	0.0298991	0.00559981
Zfp607	-1.44007	0.0123608	0.00159108
Spa17	-1.43869	0.0200781	0.00314684
Mnda	-1.43316	0.00717015	0.000722702
Fgd2	-1.43314	0.0613596	0.0156947
Sned1	-1.4296	0.000195168	4.12234e-06
Sspn	-1.42659	0.0637565	0.0166387
Mab21l1	-1.42439	0.00122473	5.76549e-05
Soga2	-1.42107	0.00224826	0.000135464
2010315B03Rik	-1.42084	0.00457409	0.00038143
Pex11a	-1.41868	0.000298557	7.43728e-06
Ccdc171	-1.41552	0.0319525	0.0061619
Zfp866	-1.41319	0.000253804	5.9806e-06
Anxa6	-1.41274	0.000152014	2.7224e-06
Itga2	-1.4098	0.010109	0.00119968
Wdr19	-1.40878	0.00201735	0.000117118
B3galt2	-1.40826	0.109603	0.0360378
Zfp951	-1.4074	0.0171294	0.00251843
Tbc1d19	-1.40668	0.000595302	1.99512e-05
Lrch2	-1.40527	0.00472941	0.000398713
1300002K09Rik	-1.40368	0.0510889	0.012051
Stat1	-1.40315	0.000188406	3.93351e-06
Tmem64	-1.40189	0.000463862	1.36042e-05
Col8a2	-1.40112	0.0560392	0.0137859
Zfp442	-1.39629	0.100179	0.0317297
Trim36	-1.3936	0.0151419	0.0020941
Olfm2	-1.39202	0.103301	0.033145
Dhtkd1	-1.39174	0.0725464	0.0199513
Timd2	-1.3911	0.0339586	0.00676228
Txnip	-1.38977	0.000355613	9.35652e-06
Dennd1a	-1.38948	0.00961327	0.00111193
Zfp169	-1.38944	0.000646913	2.27287e-05
Ccdc162	-1.38733	0.00498592	0.000428556
Setbp1	-1.38657	0.00732771	0.000742567
Adh6b	-1.3851	0.00130943	6.33091e-05
Zdhhc15	-1.3847	0.00559582	0.000505068
Slfn3	-1.38317	0.0120682	0.00152628
Cox17	-1.38266	0.0104088	0.00124479
Zfp930	-1.38217	0.00937514	0.00106966
Scd3	-1.38159	0.104859	0.0338244
Tmem29	-1.38076	0.103897	0.0333971
Cage1	-1.37836	0.00897532	0.000996101
Adrb3	-1.37822	0.0358843	0.00729033
Cplx2	-1.37644	0.0232009	0.00389632
Gkap1	-1.37611	0.0870724	0.0259872
Rad9b	-1.37515	0.00115645	5.33007e-05
Agbl3	-1.37192	0.0041871	0.000335193
Jam2	-1.37083	0.0680564	0.0182802
Abca1	-1.36944	0.00320206	0.000233723
Prickle2	-1.3684	0.000183389	3.66489e-06
Hephl1	-1.36729	0.00251534	0.000161076
Zmym6	-1.36612	0.00192437	0.000109722
Zfp518a	-1.36557	0.00146174	7.52164e-05
AI429214	-1.36234	0.00592631	0.000547372
Zfp874b	-1.36043	0.00414011	0.000329395
Nlrp6	-1.35782	0.0944112	0.0291862
Herc3	-1.35709	0.00105706	4.58808e-05
Ccdc62	-1.35546	0.00243273	0.000153994
Slc43a2	-1.35535	0.00055525	1.81343e-05
Ankdd1a	-1.35532	0.126411	0.0443801
Me3	-1.35394	0.000228717	5.07091e-06
Rab19	-1.35372	0.00686628	0.000677783
Cdon	-1.3533	0.00324226	0.000237514
Oxnad1	-1.35329	0.000175257	3.37202e-06
Bbs1	-1.35326	0.00587045	0.000541137
Auts2	-1.35087	0.00020528	4.38606e-06
Adcy9	-1.35039	0.00709905	0.000709908
Senp8	-1.34979	0.00309062	0.000221689
AK129341	-1.34882	0.0188877	0.00289064
Fgd4	-1.34837	0.00286913	0.000197309
Fbxw17	-1.34795	0.0860178	0.025536
Gng7	-1.34711	0.0202724	0.00318547
Zfp273	-1.34376	0.0343965	0.00687578
Rgs11	-1.34319	0.0809779	0.0233943
Gm6768	-1.34311	0.00238343	0.000149573
Parva	-1.34296	8.76232e-05	1.18749e-06
Homer2	-1.34156	0.000214525	4.62796e-06
Dqx1	-1.34028	0.00412625	0.00032746
Isg15	-1.33786	0.0492762	0.011416
Gm3604	-1.33718	0.0564341	0.013963
Dlx1	-1.33648	0.129321	0.0457489
Tdrp	-1.33628	0.00134205	6.54307e-05
Lipt1	-1.33426	0.0228566	0.00382175
Vps13c	-1.33153	0.000622815	2.15911e-05
Dhx34	-1.32989	0.00453684	0.000377726
Wdr5b	-1.32775	0.0076794	0.000792739
Scin	-1.32729	0.000137421	2.34893e-06
Triqk	-1.32617	0.0151419	0.00209459
Spaca1	-1.32564	0.0147702	0.00202695
Nr2f2	-1.32522	0.00025602	6.09535e-06
Exph5	-1.32504	0.000615365	2.10368e-05
Efemp1	-1.32456	0.000188406	3.90343e-06
Zbtb4	-1.32279	0.0003634	9.62797e-06
Fam81a	-1.3222	0.0320545	0.00618939
N28178	-1.32154	0.0617646	0.0158372
Zbp1	-1.32108	0.00828879	0.000894608
Cacna1g	-1.3202	0.0503954	0.0118344
Decr1	-1.31983	0.00189889	0.000107458
Map10	-1.31826	0.00197188	0.000113515
Zfp931	-1.31794	0.0625936	0.0161595
Fn3k	-1.31513	0.135956	0.0491836
Tcea3	-1.3142	0.0861382	0.0256077
Ctso	-1.30979	0.000266228	6.40339e-06
Bahcc1	-1.30865	0.0121688	0.00154778
Zfp346	-1.30787	0.0835109	0.0243635
Ooep	-1.30523	0.0120682	0.00152644
Zfp560	-1.30519	0.00396931	0.000310271
Cntd1	-1.30385	0.0275512	0.0050087
Parp11	-1.30206	0.00100657	4.28902e-05
Id2	-1.30196	0.00010877	1.66e-06
Ptpdc1	-1.30189	0.00517272	0.000451559
Sp140	-1.30155	0.00961327	0.00111375
Phf15	-1.30122	0.00129687	6.21051e-05
Celf2	-1.30082	0.000666276	2.37534e-05
Zfp397	-1.30024	0.00659719	0.000641153
Clec2g	-1.29808	0.00061947	2.1215e-05
Cpeb3	-1.29725	0.00260995	0.000171915
Rwdd3	-1.29685	0.114588	0.0383266
Usp11	-1.29582	0.00488816	0.00041717
Syne1	-1.29538	0.000665349	2.35742e-05
B3gntl1	-1.29533	0.000180428	3.52174e-06
Letm2	-1.29328	0.00877615	0.000967567
Ccdc181	-1.29235	0.000597217	2.00519e-05
Gm12216	-1.292	0.0269562	0.00484129
Csgalnact1	-1.29071	0.00109352	4.85311e-05
Sag	-1.29011	0.028357	0.00521231
Ccdc141	-1.2897	0.00251698	0.000162599
Pde5a	-1.28923	0.00072261	2.70411e-05
Lyrm7	-1.28816	0.0303575	0.00572087
Zfp874a	-1.28579	0.00488816	0.000417022
Hcn2	-1.28514	0.0504492	0.0118601
Slc19a2	-1.28163	0.000106508	1.58647e-06
Rbm41	-1.28102	0.0159756	0.00228015
Ifi203	-1.28012	0.0225535	0.00374216
Tmc6	-1.27841	0.00884779	0.000977086
Ednrb	-1.27678	0.0548667	0.0133641
Prkar2b	-1.27626	0.000590291	1.9698e-05
Rccd1	-1.27602	0.00847934	0.000921903
Syne2	-1.27516	0.000298682	7.49148e-06
Mettl8	-1.27447	0.115656	0.038825
Mras	-1.27312	0.0461008	0.0103932
Mylip	-1.27303	0.000258131	6.17712e-06
Diras2	-1.27284	0.0348392	0.00699295
Ccdc138	-1.27279	0.0234359	0.00395686
Oxsr1	-1.27207	0.123859	0.0431516
Fbxo25	-1.27199	0.000955163	3.97086e-05
Camta1	-1.27193	0.00859782	0.000941245
Gpam	-1.27145	0.0385178	0.00804142
Gm13139	-1.2687	0.0458096	0.0102744
E130308A19Rik	-1.26813	0.000721688	2.68612e-05
Wnt6	-1.26776	0.0871532	0.0260168
Sh3tc1	-1.26602	0.00814886	0.000873858
Ccdc68	-1.26553	0.0356107	0.00722271
Gm4944	-1.26544	0.00230879	0.000141245
Lrp12	-1.26485	0.0002863	7.0384e-06
Asap3	-1.26367	0.0175043	0.00259877
Tmem140	-1.26294	0.00739319	0.000753716
Vtcn1	-1.2611	0.0321925	0.0062239
Bcmo1	-1.26092	0.0150939	0.00208059
B230118H07Rik	-1.26062	0.00980707	0.00114655
Ulk4	-1.26058	0.123409	0.0429042
Mterfd3	-1.25933	0.0277248	0.00505379
Mpv17l	-1.25895	0.0519032	0.0123282
Zfp595	-1.25837	0.0190525	0.00292749
Nbeal1	-1.25693	0.000917532	3.7528e-05
Cyp2j9	-1.25574	0.00255167	0.000167141
Gm166	-1.2537	0.0306388	0.00580006
Slc34a2	-1.25147	0.000776594	2.97724e-05
Lama5	-1.25125	0.0515581	0.0121963
4930522L14Rik	-1.25075	0.00863041	0.000946232
Anks1b	-1.25014	0.0716013	0.0196179
Hemk1	-1.24933	0.00509931	0.000440209
Ptpn14	-1.24797	0.000604761	2.04528e-05
Zfp518b	-1.24791	0.0109772	0.00134409
Chst5	-1.24585	0.0591811	0.0149497
Pla2g16	-1.24495	0.000389884	1.06975e-05
Zfp563	-1.24398	0.0110859	0.00136163
Zc3h12b	-1.24139	0.0167479	0.00243714
Bcl2l11	-1.24003	0.000930348	3.8393e-05
Accs	-1.23972	0.00493471	0.000422046
Trp53	-1.23802	0.0422219	0.00917846
Rreb1	-1.23787	0.0175451	0.00260912
Gpcpd1	-1.2365	0.00426604	0.000345325
Trim12c	-1.23594	0.000234026	5.26387e-06
Lyrm9	-1.2342	0.000763861	2.90977e-05
Fads1	-1.23383	0.000178751	3.46771e-06
Snx29	-1.23297	0.00187479	0.000104848
Zfp810	-1.23289	0.00973796	0.00113372
Capn3	-1.2321	0.0339112	0.00674511
Rrm2b	-1.23188	0.00141653	7.07266e-05
Gm5918	-1.23138	0.00748286	0.000765442
Nudt16	-1.23012	0.0451673	0.0100917
Abcc5	-1.22989	0.00682381	0.000671092
Syt11	-1.22963	0.0359479	0.00731203
Dock8	-1.22939	0.00236317	0.000147608
Cacna1a	-1.22905	0.024791	0.00427384
Zfhx4	-1.22855	0.0141899	0.00192479
Nup210	-1.22681	0.0213786	0.00344543
Gm14322	-1.22629	0.0235557	0.00399073
Crebzf	-1.22374	0.0127511	0.0016628
Slc17a5	-1.22271	0.00067384	2.41877e-05
Zfp606	-1.22213	0.00748286	0.000765598
BC018507	-1.22202	0.0260161	0.00456734
Dpysl3	-1.21944	0.0555192	0.0136112
Wdr13	-1.21909	0.00790195	0.000833079
Zfp157	-1.21873	0.00254717	0.000166225
Dpy19l3	-1.21716	0.00581872	0.000533527
Zfp81	-1.21691	0.0305881	0.00578114
Irf9	-1.21662	0.000615365	2.10116e-05
Usp45	-1.21629	0.0130074	0.00170484
Asah2	-1.2156	0.00109637	4.88586e-05
Bbs2	-1.21443	0.0012236	5.74413e-05
Fat1	-1.21377	0.000976676	4.11991e-05
Phka1	-1.21168	0.0177644	0.00264606
Shpk	-1.21148	0.0055142	0.000493151
Col17a1	-1.2113	0.000960309	4.01939e-05
Card6	-1.21093	0.00672426	0.000657498
2410066E13Rik	-1.20895	0.0742199	0.0205905
Trp53bp1	-1.2087	0.00042677	1.21736e-05
Dhx58	-1.20804	0.00937347	0.0010689
Olfm1	-1.20709	0.059224	0.0149642
I830012O16Rik	-1.2065	0.0117479	0.00146733
Ifih1	-1.20489	0.000544563	1.74929e-05
Stat2	-1.2025	0.00168237	9.09942e-05
Cyp4v3	-1.20218	0.0138005	0.00184923
Zfp612	-1.20046	0.0186619	0.00283899
Ndn	-1.20039	0.00160635	8.50198e-05
Proca1	-1.19891	0.0148645	0.00204443
Rpgrip1l	-1.19811	0.00202285	0.000117807
Phf11d	-1.19779	0.00114834	5.26525e-05
Rnf152	-1.1972	0.000413048	1.15737e-05
Zik1	-1.19715	0.104305	0.0335755
Fndc3b	-1.19538	0.00147087	7.58733e-05
Antxr1	-1.19479	0.00119309	5.54264e-05
Nrg2	-1.1933	0.0200781	0.00314768
Nlrc5	-1.19308	0.00636932	0.000608898
Bnc1	-1.19198	0.000340978	8.8882e-06
Spata1	-1.19153	0.0479911	0.0110244
Aldh6a1	-1.19062	0.000704693	2.57438e-05
BC021891	-1.19004	0.00563229	0.000510244
KCTD12	-1.19	0.00230879	0.000141451
Smyd4	-1.18926	0.00921913	0.00103723
Thnsl1	-1.1865	0.00509931	0.000440481
Gpm6b	-1.18635	0.00151708	7.94611e-05
Spata7	-1.18571	0.0308203	0.00585325
Ces2f	-1.18563	0.000874068	3.51633e-05
Mylk	-1.18355	0.000480855	1.45095e-05
Zfp458	-1.18327	0.0742857	0.0206155
Phldb2	-1.18187	0.00147457	7.62444e-05
Vamp1	-1.17795	0.0135285	0.00180039
Bco2	-1.17712	0.00414011	0.000329626
Ptger1	-1.17681	0.0852919	0.025232
Zfp938	-1.1761	0.0248742	0.00429906
Zfp94	-1.176	0.063361	0.0164427
Bzrap1	-1.17565	0.00782113	0.000814532
Acsm5	-1.17554	0.12136	0.0416733
Nsun6	-1.17349	0.00168008	9.0768e-05
Zfp945	-1.17335	0.00245166	0.000155801
Dpy19l1	-1.17266	0.000536207	1.69887e-05
Tgfbr3	-1.16741	0.0073462	0.00074489
Ccdc77	-1.16736	0.0891986	0.0268832
A830010M20Rik	-1.16573	0.0404591	0.00865199
Tmeff1	-1.16498	0.0157632	0.0022343
Crebl2	-1.1637	0.00994745	0.00117353
Ttc36	-1.16328	0.00793962	0.000838504
Plxna2	-1.16323	0.00067908	2.45001e-05
Senp7	-1.1628	0.00636932	0.000608708
Ppp1r26	-1.162	0.0327798	0.00638146
Nos1ap	-1.16078	0.0325753	0.00632376
Cav2	-1.15965	0.000683312	2.47362e-05
Zfp160	-1.15964	0.00738334	0.00075091
Serpini1	-1.15931	0.105912	0.0342479
Irgm1	-1.15909	0.00147298	7.60726e-05
Taf9b	-1.15821	0.000622815	2.16301e-05
Mtx3	-1.15776	0.0131927	0.00173576
Zfp3	-1.15744	0.0577938	0.0144229
Crocc	-1.15743	0.020998	0.00336486
Lrrcc1	-1.15741	0.0167479	0.00243533
Zfp445	-1.15674	0.00251698	0.000162895
Phyhipl	-1.15657	0.0190844	0.00293355
Nyap1	-1.15646	0.00993481	0.00116797
Gpc2	-1.15582	0.00306161	0.000218486
Arl9	-1.15516	0.122416	0.0422302
Ano9	-1.1542	0.000799625	3.09904e-05
Pter	-1.15397	0.0151917	0.0021059
Zfp74	-1.1505	0.00980972	0.00114799
Bbs4	-1.14805	0.00251698	0.000162138
Hyal1	-1.14767	0.00251698	0.000162976
Cdo1	-1.14702	0.00150528	7.85677e-05
Ccdc157	-1.14649	0.0119901	0.00151118
Zfp109	-1.14617	0.0910056	0.0277111
Rhobtb1	-1.14564	0.0245492	0.00421866
Ttc26	-1.14517	0.0145152	0.00197955
Gm21092	-1.14358	0.0243517	0.00417652
Slc12a2	-1.14328	0.0038203	0.000294318
Tasp1	-1.14299	0.0570717	0.0141625
Parp14	-1.14257	0.000970747	4.08849e-05
Naip2	-1.14092	0.00565353	0.000513197
Hdgfrp3	-1.13935	0.00414011	0.000329823
Pla2g7	-1.13933	0.00322665	0.000235977
Mycbpap	-1.13892	0.00937225	0.00106819
Spata6	-1.13851	0.00232919	0.000143941
Psg17	-1.13733	0.0152728	0.00212787
Dync2li1	-1.13362	0.00771591	0.000797921
Arhgef3	-1.13352	0.000613222	2.08513e-05
Cdkn1b	-1.13296	0.000630093	2.1925e-05
Usp46	-1.13227	0.000492727	1.49565e-05
Bcl2	-1.12918	0.00210383	0.000123973
Mfsd7a	-1.12875	0.00333372	0.000246249
Ganc	-1.12854	0.00134932	6.61441e-05
Hectd2	-1.12838	0.00645067	0.000619431
Zfp708	-1.12801	0.0443221	0.00982711
Paqr7	-1.12796	0.0393459	0.00827703
Oxr1	-1.12768	0.000759424	2.88823e-05
Mr1	-1.12553	0.000704693	2.58974e-05
2610015P09Rik	-1.12467	0.0055012	0.000491653
BC016423	-1.12303	0.00139736	6.95225e-05
Wdr60	-1.12229	0.0186903	0.00284673
Rrh	-1.12174	0.0798187	0.0228624
Arsb	-1.12108	0.000507278	1.57005e-05
Ogn	-1.1207	0.0451985	0.0101032
Slc2a12	-1.11822	0.00595522	0.000552951
Cep290	-1.11792	0.0125067	0.0016186
Unc79	-1.11746	0.0990611	0.0311679
D3Ertd254e	-1.11696	0.00973796	0.00113484
Zfp316	-1.1169	0.0123295	0.00157834
Ccdc159	-1.11516	0.0716013	0.0196214
Gm13157	-1.11322	0.0226422	0.00376656
Stxbp3a	-1.11255	0.0772479	0.0218243
Prdm9	-1.11145	0.00308142	0.000220841
Ccdc17	-1.10924	0.00243273	0.000154304
Eid2b	-1.10825	0.0350022	0.00705129
Zfp626	-1.10814	0.0441381	0.0097725
Ttc8	-1.10781	0.0011713	5.4271e-05
Sp110	-1.10754	0.00199671	0.000115554
Trim56	-1.10697	0.00143639	7.3011e-05
Peli3	-1.10597	0.0334393	0.00661749
Gpr81	-1.10416	0.0402828	0.00857941
Rock2	-1.10402	0.00222562	0.00013342
Zbtb8b	-1.10311	0.00205701	0.000120424
Oasl2	-1.10237	0.000465889	1.38507e-05
Gpr157	-1.10154	0.00994878	0.00117459
Neu3	-1.10125	0.00277729	0.000188442
Ahnak2	-1.10092	0.000437067	1.26203e-05
Stk35	-1.1	0.0025155	0.000161394
Zfp85-rs1	-1.09944	0.0643268	0.0168739
Kat6b	-1.09917	0.00159727	8.44414e-05
Specc1l	-1.09483	0.00462366	0.000387257
Chst15	-1.09388	0.000825196	3.21898e-05
Trim12a	-1.09344	0.00142018	7.12646e-05
Prkcb	-1.09212	0.0949372	0.0294009
Slc38a6	-1.09122	0.00423749	0.000341203
Itgb3bp	-1.08948	0.0146419	0.00200308
Sorbs2	-1.0872	0.000367227	9.84348e-06
Nek3	-1.08584	0.00333372	0.000246106
Tbc1d32	-1.08545	0.00602104	0.000562738
Zfp13	-1.08507	0.121473	0.0417641
Kif13a	-1.08434	0.000988287	4.18699e-05
Timp3	-1.08371	0.0371047	0.00765606
Als2cl	-1.0833	0.0664415	0.0176396
Zfp182	-1.08324	0.00714959	0.00071645
Atl1	-1.08314	0.0228072	0.0038049
Zcwpw1	-1.08277	0.00984306	0.0011537
1700001C19Rik	-1.08092	0.121387	0.0416943
Ralgps1	-1.07994	0.0294375	0.00547921
Lipo1	-1.07921	0.0131927	0.00173646
Spice1	-1.07863	0.0012083	5.65755e-05
Fam115c	-1.07855	0.000730104	2.73661e-05
Zbtb38	-1.0783	0.00199577	0.000115377
Amt	-1.07822	0.0044836	0.000371148
Arrb1	-1.0781	0.0744071	0.0206721
Zfp354a	-1.0779	0.0117479	0.0014671
Cd274	-1.07738	0.00473509	0.000399481
Tagap	-1.07734	0.104859	0.0338219
Uprt	-1.07568	0.0188438	0.00288047
Srr	-1.07405	0.00234544	0.000146044
Peg3	-1.07403	0.0208971	0.00334486
Cep120	-1.07318	0.00307583	0.000220252
Disp1	-1.07246	0.00714959	0.000717197
Intu	-1.07234	0.0277155	0.00504872
Cryab	-1.07214	0.00450309	0.00037386
Sorl1	-1.07139	0.00128284	6.12403e-05
Zfp825	-1.07118	0.0279842	0.005125
Zfp846	-1.06904	0.011874	0.00149249
Srcin1	-1.06858	0.00212416	0.0001263
Mks1	-1.06772	0.00782113	0.000814347
Tgm2	-1.06388	0.0103563	0.00123788
Wbscr27	-1.06315	0.00278298	0.000189491
Zbtb37	-1.06278	0.0536536	0.0129213
Zfp758	-1.06265	0.0255768	0.00446083
Ces2e	-1.06244	0.0846043	0.0249304
Zmym5	-1.06182	0.111849	0.0369536
Sfmbt1	-1.06164	0.00311365	0.0002241
Rbm12b1	-1.06053	0.0527568	0.0126248
Asap2	-1.06029	0.00307217	0.000219615
Adarb1	-1.06028	0.108689	0.0355457
Unc13b	-1.05858	0.0328733	0.00641524
Fuz	-1.05844	0.00924753	0.00104189
AW146154	-1.05721	0.00820338	0.000883387
Arsk	-1.0559	0.00186563	0.000104209
Vwa8	-1.05548	0.00143031	7.21226e-05
1810043G02Rik	-1.05459	0.0408997	0.00877367
Ptprk	-1.05273	0.000668395	2.39305e-05
Sgsm2	-1.05236	0.00789413	0.000830809
Ttc38	-1.05232	0.00313013	0.000226625
Cyp2s1	-1.05175	0.00118926	5.51761e-05
Ddx26b	-1.05169	0.00219039	0.000131041
Mertk	-1.05097	0.0487373	0.0112523
Syt7	-1.0509	0.0247451	0.00426442
Zfp947	-1.05064	0.0703407	0.0191085
Fggy	-1.04906	0.0130117	0.00170779
Sdr42e1	-1.04814	0.000793761	3.06728e-05
Cyp4f17	-1.04622	0.0223425	0.00368534
Pla2g15	-1.04534	0.0478834	0.010988
Gbp2	-1.04305	0.000544087	1.74376e-05
Fam69a	-1.04292	0.0174454	0.00258257
Clstn1	-1.04275	0.00179376	9.88807e-05
2700097O09Rik	-1.04103	0.0141038	0.0019062
1700003M02Rik	-1.04093	0.0424749	0.00925938
Cobl	-1.04092	0.0010045	4.26614e-05
Ankrd24	-1.04087	0.0164052	0.00236849
5730409E04Rik	-1.04011	0.032897	0.00642361
Ptpn4	-1.04001	0.0432198	0.00948244
Tcaim	-1.03933	0.0122655	0.00156642
Trpm1	-1.0384	0.00348798	0.000260625
Bace1	-1.03741	0.0472104	0.0107442
Eif2ak4	-1.03652	0.00363645	0.00027527
Sirt4	-1.03585	0.0225927	0.00375589
Tctex1d2	-1.03478	0.00950679	0.0010936
Ift172	-1.03421	0.00250398	0.000159849
Caprin2	-1.03368	0.0305742	0.0057729
Tmem231	-1.03263	0.0617646	0.0158399
Ttll10	-1.03173	0.0061718	0.000582103
Ccdc57	-1.03064	0.0401051	0.00850626
A430105I19Rik	-1.02961	0.000665349	2.36392e-05
Pkd1	-1.02899	0.00950679	0.00109397
Cep112	-1.02828	0.134866	0.0486081
Tram2	-1.02771	0.0857315	0.02543
Ghr	-1.02764	0.00146011	7.48763e-05
Prss32	-1.02715	0.00364736	0.00027759
Palmd	-1.02713	0.00611516	0.000574148
Clip2	-1.02685	0.0233606	0.00393454
Gtf3c3	-1.02609	0.00233543	0.000144993
Gm14420	-1.02592	0.0650037	0.0171309
Col20a1	-1.02584	0.0854818	0.0253142
Aaed1	-1.02414	0.00392925	0.00030487
Kifap3	-1.02356	0.00278298	0.000189571
Zfp317	-1.02281	0.00569555	0.000519105
Tenc1	-1.02189	0.00270179	0.000180768
Ypel2	-1.02119	0.00107437	4.73535e-05
Cdk5rap2	-1.02086	0.00264193	0.000175312
Ttc30a1	-1.01924	0.0254761	0.00443239
Nek4	-1.01872	0.0187851	0.0028692
Mtss1	-1.01869	0.00112425	5.06597e-05
Ccdc122	-1.01773	0.0965566	0.0300852
Ddx58	-1.01672	0.000472176	1.41755e-05
Shprh	-1.01538	0.00704846	0.000703082
Ifit2	-1.01485	0.0240742	0.00410911
Ctsf	-1.01479	0.00801695	0.000851565
Cdnf	-1.01249	0.0960253	0.0298551
Evi5	-1.01174	0.00193043	0.000110304
Map3k1	-1.01086	0.00364736	0.000277654
Cenpj	-1.01013	0.00619159	0.000586237
Tmem218	-1.00984	0.0115441	0.0014333
Hook3	-1.00914	0.00215506	0.000128533
Adtrp	-1.00906	0.000568463	1.87741e-05
Trp53inp1	-1.00902	0.00307217	0.000219527
Glb1l	-1.00674	0.0261462	0.00459879
Aak1	-1.00656	0.00391696	0.000303677
Ift88	-1.00642	0.00699978	0.000694381
Hnmt	-1.00633	0.0274463	0.00498461
BC030336	-1.00589	0.0190033	0.00291412
Hic2	-1.00413	0.0220861	0.00361603
Zbtb3	-1.00365	0.104558	0.0336698
Lyplal1	-1.00274	0.0202816	0.00318938
Arhgap22	-1.00234	0.0475953	0.0108783
Slurp1	-1.00231	0.0156114	0.00220052
Snx25	-1.00137	0.00598272	0.000556965
Xk	-1.00066	0.0493444	0.0114678
Slx4ip	-1.00061	0.00287699	0.000198462
